# Supplementary material for: Hemocytes and fat body cells, the only professional immune cell types in Drosophila, show strikingly different responses to systemic infections
Source: Front Immunol. 2022 Nov 23;13:1040510. doi: 10.3389/fimmu.2022.1040510 (PMC9726733; doi:10.3389/fimmu.2022.1040510)
Supplement: Supplementary file 1 [file Table_1.xlsx]

## Sheet: Fatbody_I
Gene symbol	log2FoldChange	p-value	adjusted p-value
DptA	11.4314	3.96861e-16	2.62007e-12
CG33470	4.04451	1.58178e-11	2.61073e-08
CG10332	9.82649	1.3532e-11	2.61073e-08
IM18	9.68597	1.31267e-11	2.61073e-08
AttB	5.35704	3.29544e-11	4.35129e-08
IMPPP	3.98008	4.01137e-11	4.41385e-08
RpS18	5.02795	2.28721e-10	2.15717e-07
Mtk	8.95879	4.53852e-10	3.48171e-07
P32	4.46326	4.74635e-10	3.48171e-07
AttC	3.43991	3.06162e-09	2.02128e-06
IM4	3.62596	3.74517e-09	2.24778e-06
DptB	9.47999	5.69859e-09	3.13517e-06
PGRP-SB1	3.74517	6.75373e-09	3.42985e-06
Aldh	3.74637	7.55501e-09	3.56273e-06
CG42807	4.41173	3.31761e-08	1.46019e-05
RpS15	3.8503	7.17509e-08	2.96062e-05
RpL12	4.16972	1.67572e-07	6.4163e-05
RpL7	3.98253	1.74937e-07	6.4163e-05
RpL35	4.46571	1.93125e-07	6.71059e-05
Dro	8.93315	2.06643e-07	6.82128e-05
eIF3b	3.02061	2.53037e-07	7.59341e-05
Rpn3	4.43774	2.51947e-07	7.59341e-05
RpS9	4.49928	4.8245e-07	0.000138484
Idgf6	3.82859	5.04088e-07	0.000138666
RpS23	3.32996	6.45999e-07	0.000170596
RpS30	4.33354	7.29958e-07	0.000185353
RpL3	4.2944	1.00453e-06	0.000245625
Ance	3.80987	1.43865e-06	0.000339213
RpL27A	3.82725	1.58039e-06	0.000359784
CG9331	3.51699	1.63647e-06	0.000360132
RpL36	2.94779	2.23301e-06	0.000475559
CG5721	2.13803	2.4357e-06	0.000502515
NimB3	2.62962	2.62227e-06	0.000524613
Drs	6.08439	2.72044e-06	0.000528246
Tctp	2.7935	2.84315e-06	0.0005363
RpS11	2.84062	3.38074e-06	0.000600963
Mon1	2.50703	3.45904e-06	0.000600963
RpS13	2.72715	3.3439e-06	0.000600963
RpS20	3.50687	3.58042e-06	0.0006061
CG18278	1.78805	3.8478e-06	0.00061264
RpS27A	2.838	3.89744e-06	0.00061264
CG17549	3.5701	3.73768e-06	0.00061264
CG3702	3.13669	4.97436e-06	0.00074638
CG32444	1.83805	4.89773e-06	0.00074638
Agpat4	3.16916	5.24275e-06	0.00076917
CG8249	2.88095	5.57537e-06	0.000800186
nclb	5.12677	5.75638e-06	0.000801997
RpL9	2.80564	5.95242e-06	0.000801997
CG10361	2.52706	5.83318e-06	0.000801997
RpL27	2.96748	6.51436e-06	0.000860156
MtnA	2.73344	7.23847e-06	0.000937027
Tret1-1	4.17797	7.89392e-06	0.00100222
ssp7	2.60657	8.34908e-06	0.00104001
Galt	4.66409	9.41176e-06	0.00112975
NHP2	3.20913	9.96462e-06	0.00117476
CLS	2.93926	1.11601e-05	0.00129262
CG13077	2.23038	1.21676e-05	0.00136411
Tudor-SN	2.87491	1.21906e-05	0.00136411
GlyS	1.32977	1.27668e-05	0.00140478
Ciao1	3.59694	1.32188e-05	0.001423
BomBc2	1.46952	1.33635e-05	0.001423
RpL30	2.94105	1.36008e-05	0.00142528
CG11837	3.70626	1.42598e-05	0.00147098
RpS16	3.89745	1.47728e-05	0.00148169
Tap42	3.03336	1.48124e-05	0.00148169
Hacd1	2.27987	1.51805e-05	0.00149585
CG8036	2.87109	1.58304e-05	0.00151467
RpS25	2.15611	1.56227e-05	0.00151467
CG5114	3.28245	1.6178e-05	0.00152581
RpL14	3.67818	1.66285e-05	0.00154622
CG6028	1.82207	1.95987e-05	0.00170251
mRpL45	3.29436	1.9546e-05	0.00170251
CG11841	2.7119	1.89466e-05	0.00170251
Ent2	3.51478	1.88139e-05	0.00170251
RpS17	2.45751	1.92771e-05	0.00170251
Nurf-38	3.23163	2.13883e-05	0.00181033
ND-B14.5B	2.67585	2.17632e-05	0.00181875
CG4995	3.07501	2.35052e-05	0.00193977
Ubc10	3.22878	2.78802e-05	0.00227241
Gip	2.37279	3.48884e-05	0.00280894
Lsd-1	2.37816	3.77986e-05	0.00300658
CG14629	2.21409	4.11054e-05	0.00323069
fbp	1.93436	4.21229e-05	0.00327171
GILT1	2.00495	4.32788e-05	0.00330941
RpS24	3.16691	4.37767e-05	0.00330941
RpS12	2.97867	4.4112e-05	0.00330941
CG10075	3.62554	4.68226e-05	0.00347329
CG3609	3.47421	4.93831e-05	0.00362252
CG15347	2.54894	5.53371e-05	0.00401467
RpS28b	1.33546	5.7809e-05	0.00414842
Mpi	2.22344	6.11953e-05	0.00434421
RpS6	3.06613	6.36331e-05	0.00434628
CG7530	2.53591	6.20227e-05	0.00434628
Nop56	3.09882	6.2564e-05	0.00434628
SPE	4.54231	6.38578e-05	0.00434628
Act42A	3.28335	6.59591e-05	0.00444349
Prx3	2.2005	6.69248e-05	0.00444794
RpL31	3.0199	6.73726e-05	0.00444794
CG8360	2.94339	7.32595e-05	0.00474176
RpS4	2.78433	7.25462e-05	0.00474176
CG3566	2.32955	7.54365e-05	0.00483526
RagC-D	2.07753	7.99194e-05	0.00507334
Calr	2.33896	8.09235e-05	0.00508816
ND-MNLL	2.39126	8.42364e-05	0.0052465
BomBc3	2.78332	8.64349e-05	0.00528573
Rpe	2.42659	8.64675e-05	0.00528573
PSMG1	1.99798	9.05454e-05	0.00543437
CG6805	1.7344	9.14034e-05	0.00543645
CG30349	3.81201	9.42913e-05	0.00551696
PDCD-5	1.87208	9.44285e-05	0.00551696
und	3.35084	9.52895e-05	0.00551843
CG1213	2.13763	9.75552e-05	0.00560052
CecA1	6.42024	0.000104513	0.00584395
AsnRS	2.90329	0.000105336	0.00584395
GlnRS	3.36456	0.000109443	0.00602116
RpL18A	2.50786	0.000111191	0.00606679
ATPsynC	2.58501	0.000113917	0.00616459
hll	3.54535	0.000126504	0.00679009
CG8545	3.52313	0.000129781	0.00685452
Prosbeta3	2.55233	0.000131132	0.00687087
bys	3.56592	0.000138779	0.0070068
Prosalpha2	2.28436	0.000139032	0.0070068
CG9631	2.58607	0.000138554	0.0070068
CG5033	2.34353	0.000137042	0.0070068
Rpn7	3.12879	0.000143424	0.00717338
l(2)35Be	4.82101	0.000148723	0.00738248
ND-B22	2.88956	0.000151558	0.00746707
Fdx2	1.88345	0.000158062	0.00772984
Kyat	2.55936	0.000161255	0.00777085
LanB2	2.06468	0.000160224	0.00777085
CG42518	1.21865	0.000168479	0.00806014
RpII18	3.41634	0.000177537	0.00843236
ATPsynG	2.56976	0.000187452	0.00883971
CG7910	2.45506	0.000191924	0.00892312
ATPsynCF6	1.73204	0.00019086	0.00892312
ATPsynO	2.66225	0.000195129	0.00894611
CG13630	3.10859	0.000194536	0.00894611
mRpL10	3.46093	0.000199552	0.00908583
Srp72	3.71796	0.000202391	0.00912418
CG11267	1.73739	0.000203159	0.00912418
CG6712	3.0682	0.000209724	0.00929261
CG7289	1.16395	0.000213327	0.00938923
CG30503	2.75865	0.000224116	0.00979877
CG31673	1.36665	0.00023186	0.0100067
Vps36	4.37608	0.000231903	0.0100067
RpL7A	2.51311	0.00023626	0.010092
CG3645	4.33081	0.000236936	0.010092
Mipp1	2.35751	0.000242514	0.0102633
CG10576	2.86944	0.000244607	0.0102859
mRpL44	2.5732	0.000252316	0.0105322
SmD2	2.35182	0.000253654	0.0105322
tsu	2.14749	0.000256758	0.0105945
Nipsnap	0.990092	0.000267828	0.0109826
CG7630	1.90386	0.000275655	0.0112338
CG15814	1.49067	0.000288843	0.0113508
Obp99a	2.86742	0.000288394	0.0113508
LTV1	3.13697	0.000281738	0.0113508
Mkp	2.2816	0.000288729	0.0113508
mRpL46	2.3134	0.000284099	0.0113508
CG16979	1.47745	0.000285862	0.0113508
eIF3h	2.46102	0.000297807	0.0116338
Srp54k	2.14425	0.000300478	0.0116692
CG14721	2.6118	0.00030441	0.0117527
GCS2alpha	1.40809	0.000306433	0.011762
CG18273	2.3335	0.000314775	0.0120124
mRpL30	2.26032	0.000318932	0.012032
Surf6	2.92274	0.000320968	0.01204
COX7A	2.46689	0.000337527	0.0125188
COX5B	2.59414	0.000347574	0.0128194
Exd2	3.74476	0.000354234	0.0129207
Hsp83	2.25888	0.000352306	0.0129207
CG1979	1.28977	0.0003571	0.0129537
ND-PDSW	2.88966	0.000360366	0.0130007
pix	1.77147	0.00036634	0.0131444
CG3397	2.65122	0.000384994	0.0137391
CG1354	2.51987	0.000389785	0.0137756
mRpL9	4.29041	0.000390189	0.0137756
ORMDL	1.82497	0.000392311	0.0137768
nudC	1.83919	0.000398762	0.0138661
UQCR-Q	2.3346	0.000399055	0.0138661
Rpb5	1.44537	0.000405643	0.0140212
CG3756	3.40648	0.000416021	0.0142309
CG8531	1.66645	0.000421142	0.0143318
TBC1D5	3.49573	0.000431555	0.0146109
CG6785	2.90468	0.00043738	0.0147326
CG14543	3.97118	0.000441682	0.014802
CG14762	1.22043	0.000463075	0.015073
roh	2.36455	0.000455825	0.015073
GstE12	2.12044	0.00046347	0.015073
ScsbetaG	1.87914	0.000459824	0.015073
CG5126	2.50484	0.000477741	0.015461
Aldh7A1	2.31065	0.000486594	0.0156707
Ctr9	2.71384	0.000491526	0.0157527
mgr	2.47205	0.000501308	0.0157602
Fnta	1.81837	0.000497485	0.0157602
CG12375	1.93283	0.000497374	0.0157602
CG10802	2.36812	0.000511179	0.0157677
CG7483	1.61298	0.000522326	0.0157677
CG7265	1.02377	0.000523044	0.0157677
CG9590	2.03945	0.000504915	0.0157677
CG3337	1.64596	0.000521136	0.0157677
Got1	2.55144	0.000508031	0.0157677
Usp14	1.83208	0.00052054	0.0157677
CG18178	2.68963	0.000521093	0.0157677
ND-13B	2.93077	0.00051112	0.0157677
Adk2	2.10015	0.000527514	0.0158302
Rpn8	2.56535	0.000545833	0.0162324
Jwa	1.35228	0.000549769	0.0162761
abd-A	3.18292	0.000567218	0.0164968
Roe1	2.55867	0.000565851	0.0164968
mre11	3.08256	0.000565722	0.0164968
Myo61F	1.61319	0.000562182	0.0164968
CG17896	1.78562	0.000591345	0.0165755
CG5254	2.09939	0.000591368	0.0165755
CG5541	1.63095	0.000585321	0.0165755
Dip-B	1.88779	0.00059252	0.0165755
Eip55E	1.89397	0.000581055	0.0165755
CG3594	2.13873	0.000578028	0.0165755
CG31937	2.34946	0.000573417	0.0165755
CG6724	3.47629	0.000589231	0.0165755
CTPsyn	2.38859	0.00058453	0.0165755
CG2818	2.16863	0.000609938	0.0169908
DppIII	2.37085	0.00062736	0.0174026
Prp8	1.43098	0.000637162	0.0175153
Idgf5	1.85606	0.000637886	0.0175153
cl	3.1547	0.00063938	0.0175153
mRpL35	2.92912	0.000647677	0.0176693
CG11134	2.80198	0.000664782	0.0180613
BomT3	1.5457	0.000669844	0.0181242
Ppt1	2.05385	0.000675801	0.0181367
RpL40	1.25079	0.000675555	0.0181367
CG12259	3.35116	0.000714486	0.0190973
CG8149	1.53419	0.000732067	0.0193527
mRpS10	2.07012	0.000732835	0.0193527
CG2063	1.48828	0.000749064	0.0194299
Had2	4.26844	0.000746726	0.0194299
CG10494	2.05246	0.000753416	0.0194299
CG2493	2.02537	0.000751821	0.0194299
CG7339	2.16272	0.000749077	0.0194299
Prosbeta6	2.40725	0.000752118	0.0194299
CG9410	1.85099	0.0007632	0.0196056
eIF3k	2.4781	0.000766228	0.0196071
CG9485	1.71691	0.000769561	0.0196164
CG7878	1.36351	0.000776608	0.0197199
Ugt301D1	1.07589	0.000787965	0.0199103
CG11309	1.26851	0.00079014	0.0199103
CG11070	1.60477	0.00079502	0.0199571
CG14715	1.39506	0.000806317	0.0200397
Ance-5	1.73645	0.00081214	0.0200397
CG4364	2.72352	0.000809061	0.0200397
bsf	1.32646	0.000813487	0.0200397
CG13667	1.72829	0.00081151	0.0200397
Ssadh	3.19746	0.000818141	0.0200794
CG8314	2.12351	0.000842748	0.0206067
CG6426	2.03034	0.000883346	0.0215197
HDAC3	3.70847	0.000893963	0.0216188
Tsp97E	1.59461	0.000893734	0.0216188
Rabex-5	3.58679	0.000909403	0.0218323
Idgf4	1.64731	0.000933052	0.0221583
CG31326	1.81819	0.000929242	0.0221583
CG5958	2.21683	0.000933008	0.0221583
RpL24-like	3.36073	0.000946242	0.022381
msk	1.65555	0.000949211	0.022381
CG7382	2.07532	0.000952875	0.0223875
nmd	1.43465	0.000975391	0.0228352
CG30109	1.70462	0.000998157	0.0232856
CG3176	3.9765	0.00102564	0.0235204
CG11964	1.90303	0.00105453	0.0235204
phr	2.22274	0.00105257	0.0235204
RpLP0-like	1.48805	0.00102675	0.0235204
CG42372	2.93451	0.00101744	0.0235204
mRpS17	2.42375	0.00105425	0.0235204
CG16743	1.89223	0.00102572	0.0235204
Cdc37	2.72387	0.0010509	0.0235204
CG7394	1.27146	0.00103538	0.0235204
CG9391	2.38343	0.00105938	0.0235488
CG32344	1.77614	0.00106483	0.0235906
Phax	3.31551	0.0010761	0.0237605
cype	2.18113	0.00109253	0.0240429
mtSSB	2.73785	0.00109861	0.0240963
CG8745	2.73563	0.001106	0.0241783
Nsun5	1.44177	0.00111839	0.0243683
MED31	3.80605	0.00113575	0.0245785
CG9304	1.04202	0.00113921	0.0245785
CG4554	2.04806	0.00113336	0.0245785
RpL32	2.29694	0.00114405	0.0246027
eca	2.35329	0.00116111	0.0246483
CAH9	3.53337	0.00115035	0.0246483
CG15096	1.83406	0.00115915	0.0246483
Prosalpha3	1.861	0.00115413	0.0246483
CG9649	2.08603	0.00116534	0.0246588
Cat	1.3147	0.00117253	0.0247317
CG14818	1.46547	0.00118827	0.0247833
CG8939	3.36623	0.00118999	0.0247833
CG12811	1.50838	0.00118688	0.0247833
Syb	1.43601	0.00118419	0.0247833
Rpt6	2.45214	0.00120176	0.0248716
mRpS24	2.83112	0.0011999	0.0248716
Neb-cGP	1.22846	0.00121669	0.0251019
Ufd1-like	2.19855	0.00122074	0.0251069
CG43693	1.62106	0.00126001	0.0258341
SCOT	1.76316	0.0012697	0.0258736
CG13671	1.6563	0.00126978	0.0258736
CG8031	1.22276	0.00128218	0.026046
RpI1	2.47267	0.00133627	0.0270615
GNBP2	1.30253	0.00134566	0.0271682
FeCH	1.71294	0.0013602	0.0272113
CG5885	2.27743	0.00135896	0.0272113
eIF3e	1.68002	0.00136241	0.0272113
CG7414	1.39926	0.00137698	0.0273821
CIA30	1.52119	0.00139915	0.0276563
CG10340	1.43135	0.00141636	0.0278297
CG6567	1.94399	0.00144189	0.0280508
Taldo	1.38725	0.0014446	0.0280508
LKRSDH	2.24594	0.00143678	0.0280508
Mmp2	2.73571	0.00147956	0.0285657
Cyp6a23	1.51192	0.00147977	0.0285657
CG4020	1.96994	0.00149466	0.0287689
eIF2Bbeta	2.12529	0.001513	0.0290374
TfIIB	1.39046	0.00151799	0.0290486
Usp39	1.88281	0.00152241	0.0290491
Adhr	1.80117	0.00155176	0.0295238
Rpt2	1.7494	0.00158948	0.0300673
CG13185	1.05449	0.0015957	0.0300673
TBCD	1.43415	0.00159855	0.0300673
Hexo2	2.20951	0.00160652	0.0301315
M1BP	2.80057	0.00169481	0.0315187
CSN5	1.28247	0.00169481	0.0315187
RpS27	1.70654	0.00169146	0.0315187
CG8860	2.15867	0.00171688	0.0318395
CG9253	1.53003	0.00173155	0.0320216
CG5599	2.04642	0.00173988	0.0320857
CG9240	1.6564	0.0017753	0.032557
CG10341	1.65669	0.00180197	0.0329546
Prat2	1.47359	0.00183103	0.0333935
PI31	1.57847	0.00183929	0.0334465
CG12512	1.29629	0.00184407	0.0334465
Cyp9c1	3.30062	0.00187482	0.0339111
CG12321	1.5124	0.00190307	0.0339761
CG5056	1.42668	0.00190071	0.0339761
CG7970	1.14405	0.00190414	0.0339761
CG8336	1.46535	0.00189559	0.0339761
MFS16	1.8628	0.00191749	0.034094
CG10584	1.45835	0.00192108	0.034094
mRpS9	3.21739	0.00197621	0.0349605
CG8405	0.852764	0.00198126	0.0349605
GlyRS	1.85152	0.00198579	0.0349605
CHORD	1.95054	0.00200362	0.0350872
Prosbeta5	1.34162	0.00199972	0.0350872
Dera	1.85766	0.00201927	0.0352678
l(3)07882	1.78472	0.00207582	0.0361598
Ass	2.5346	0.0021009	0.0363494
stck	1.13795	0.00210931	0.0363494
Tsp42Ea	1.51735	0.00209581	0.0363494
CG2211	1.59518	0.00211423	0.0363494
eIF2beta	1.13067	0.00210752	0.0363494
san	1.29427	0.00212268	0.0363998
CG7275	1.7848	0.00213796	0.0365669
GNBP3	1.36984	0.00216374	0.036817
CG11722	3.22043	0.00218812	0.037041
CG12991	1.38451	0.00220063	0.0371575
Naxd	1.25396	0.00222625	0.0374941
CG15531	3.29813	0.00223719	0.0375824
Karybeta3	1.50861	0.00227498	0.0379402
CG2091	1.16611	0.00227701	0.0379402
LanB1	2.17067	0.0022721	0.0379402
Ski6	1.52301	0.00228147	0.0379402
mtTFB1	3.27469	0.00229241	0.0380264
mus201	1.59947	0.00234271	0.0386664
Stoml2	1.94233	0.00242647	0.039949
CG18003	1.722	0.00247252	0.0405052
CG4658	2.36679	0.00248613	0.0406272
sws	0.916646	0.00250888	0.0408978
CG42456	1.45195	0.00251697	0.0409287
CG3699	1.70893	0.00258592	0.0410812
nero	3.30298	0.00258858	0.0410812
ERp60	1.53534	0.00258166	0.0410812
Spt-I	2.157	0.00256381	0.0410812
zip	1.18439	0.00258343	0.0410812
Cyp309a1	1.69065	0.00257164	0.0410812
RpS21	1.73256	0.00253857	0.0410812
CG9662	1.55879	0.00255307	0.0410812
QIL1	1.99179	0.00257137	0.0410812
Spn77Ba	1.52265	0.00256204	0.0410812
Nulp1	1.26923	0.00260959	0.0413153
CG9630	1.23797	0.00262038	0.041387
CG3505	2.23303	0.0026429	0.0414452
RpL26	1.56725	0.0026355	0.0414452
CG30382	1.17048	0.00264992	0.0414569
smt3	1.29221	0.00266271	0.0414604
CG17292	1.30788	0.0026606	0.0414604
Coa8	1.70391	0.00266976	0.0414724
eIF3j	1.14027	0.00268868	0.0416682
CG2656	2.10575	0.00272531	0.042137
CG44243	1.19284	0.0027399	0.0421651
isoQC	1.53379	0.00273741	0.0421651
CG10433	1.44103	0.00275197	0.0422524
CG14817	2.17875	0.00279305	0.042586
CG3534	1.11784	0.0027917	0.042586
CG45099	0.709239	0.00281357	0.0428
TrpRS	1.41679	0.00284721	0.0428348
Gnmt	2.03587	0.00284441	0.0428348
Spn88Eb	1.21121	0.00282928	0.0428348
Nle	2.41881	0.0028483	0.0428348
Prpk	2.31824	0.00283329	0.0428348
yip2	1.11596	0.00285723	0.0428715
Gos28	1.2171	0.0028644	0.0428816
Tim8	1.84248	0.00291158	0.0434892
CG1440	0.764733	0.0029183	0.0434912
CG8003	2.6249	0.0029319	0.0434976
CG14688	1.7037	0.00297061	0.0438527
CecC	2.53147	0.00297028	0.0438527
babos	2.12616	0.00298241	0.0438527
CG12016	1.40958	0.00298156	0.0438527
Yp2	1.71556	0.00301247	0.0440007
Rtc1	1.89437	0.00301061	0.0440007
CG1371	1.04004	0.00304806	0.0444222
CG14567	2.24947	0.0030915	0.0449405
wcd	2.10301	0.00311044	0.0449905
CG4847	1.2554	0.00311431	0.0449905
nrv1	1.24251	0.00318773	0.0457509
nac	2.43972	0.00320696	0.045927
Klp64D	1.42303	0.00323319	0.0462024
CG10068	1.19404	0.003259	0.0464707
eIF3i	1.50292	0.00326785	0.0464965
Fmo-2	1.54947	0.00331842	0.0471145
CG12746	1.63574	0.00335607	0.0475467
Sptr	2.21964	0.00336479	0.0475682
Spase12	1.17942	0.00337617	0.0476271
l(3)72Ab	0.915155	0.00338778	0.047689
Srp14	1.94116	0.00340177	0.047784
CG10126	2.49108	0.00343793	0.0478845
ThrRS	1.6478	0.0034327	0.0478845
Idh	1.33694	0.00343481	0.0478845
CAH2	2.152	0.00343318	0.0478845
CG7231	1.24791	0.0034503	0.0479555
Adh	1.48481	0.0034802	0.0482694
CG7044	1.03887	0.00349382	0.0483208
CG4611	1.83429	0.00350009	0.0483208
Tsr1	1.62433	0.00351318	0.0483208
Nmnat	2.14559	0.00355673	0.0484156
Smyd4-1	2.59786	0.00355632	0.0484156
CG6550	1.36973	0.00353105	0.0484156
BomS2	1.2824	0.0035479	0.0484156
CG12338	1.82094	0.0036281	0.0490834
CG8128	1.60563	0.00366632	0.0494991
mRpL21	2.11229	0.00369177	0.0497409
AGO3	-1.77823	9.17749e-06	0.00112203
CG11929	-3.40605	2.1082e-05	0.00180758
Snmp1	-1.806	8.99803e-05	0.00543437
CG16985	-1.40656	0.000102495	0.00583339
sty	-1.56867	0.000103662	0.00584395
CG42239	-1.14581	0.000128129	0.00682184
oaf	-1.14105	0.000138544	0.0070068
CG32700	-1.47197	0.000206177	0.00919717
CG5773	-2.19106	0.0003187	0.012032
CG30151	-0.911725	0.000331788	0.0123755
CG33109	-2.99581	0.000409163	0.0140692
CG8929	-0.887575	0.000451419	0.0150518
CG34034	-2.71301	0.000458426	0.015073
CG8089	-1.04321	0.000499199	0.0157602
jus	-1.34619	0.000539072	0.0161039
Rdl	-1.17805	0.000902869	0.0217545
CG9837	-1.63411	0.00104659	0.0235204
nAChRalpha1	-1.73482	0.00105079	0.0235204
comm3	-1.54293	0.00103346	0.0235204
pim	-2.31036	0.00136427	0.0272113
ChT	-1.36213	0.00138239	0.0274071
CG4306	-1.82568	0.0014109	0.0278052
mnb	-1.32389	0.00142263	0.0278701
CG42789	-1.78472	0.00157405	0.0298618
CG12374	-2.02288	0.00174799	0.0321455
CG32719	-1.5345	0.00188753	0.0339761
CG5039	-0.904859	0.00214388	0.0365733
CG7606	-1.47539	0.00218374	0.037041
jing	-0.965852	0.002316	0.0383213
Ncoa6	-0.858737	0.00246096	0.040416
CG31313	-0.838842	0.00264229	0.0414452
CG40439	-0.806149	0.00278545	0.042586
Tbh	-1.22209	0.002931	0.0434976
SPR	-1.28539	0.00300555	0.0440007
CG4716	-0.854149	0.00309724	0.0449405
olf186-M	-1.85989	0.00312873	0.0451001
CG13663	-0.85051	0.00316788	0.0455651
sea	-1.73783	0.00350899	0.0483208
CG34215	-1.49737	0.00354522	0.0484156
l(3)L1231	-0.997207	0.00358589	0.0487121
CG5731	-1.24776	0.00361544	0.0490126
CG16953	-0.965454	0.00370255	0.0497846

## Sheet: Fatbody_S
Gene symbol	log2FoldChange	p-value	adjusted p-value
IMPPP	6.44628	3.22357e-25	2.6733e-21
BomBc2	3.59501	1.18583e-22	4.91702e-19
CG32444	4.14781	1.42304e-21	3.93377e-18
CG33470	5.42829	9.32309e-19	1.63962e-15
CG4598	3.35234	9.88555e-19	1.63962e-15
GlyS	2.85174	3.86878e-18	4.69852e-15
Nipsnap	2.61966	3.96595e-18	4.69852e-15
CG1440	2.54279	7.00235e-18	7.25881e-15
CG6028	3.92586	3.48832e-17	3.21429e-14
yip2	3.88366	4.61074e-17	3.82369e-14
Aldh	5.70862	5.18264e-17	3.90724e-14
Rab39	3.66295	1.00092e-16	6.9172e-14
CG14629	4.90775	2.5174e-16	1.60591e-13
CG18278	3.38305	3.05096e-16	1.80726e-13
CG31673	3.40394	4.28427e-16	2.36863e-13
ATPsynCF6	4.16635	2.80055e-15	1.45156e-12
MtnA	5.19839	3.17511e-15	1.54889e-12
CG9485	4.79536	3.37841e-15	1.55651e-12
CG3566	5.17098	3.72737e-15	1.6269e-12
RpS15	5.82589	5.60287e-15	2.32323e-12
CG7630	4.67275	9.95843e-15	3.93263e-12
CG4872	3.51395	2.45257e-14	8.84312e-12
ssp7	4.81871	2.35428e-14	8.84312e-12
Spase12	3.79504	3.53064e-14	1.21998e-11
CG5721	3.63847	3.89059e-14	1.29059e-11
ND-B14.5B	5.19891	4.40075e-14	1.40367e-11
Prx3	4.58831	7.70048e-14	2.36519e-11
Spn88Eb	3.77929	8.03595e-14	2.38008e-11
Cyp6g1	3.69877	9.32354e-14	2.66621e-11
CG11309	3.2683	1.01304e-13	2.80037e-11
Lsd-1	4.72793	1.12299e-13	3.00418e-11
GILT1	3.97339	1.26385e-13	3.27535e-11
Tret1-1	7.49983	1.37537e-13	3.45634e-11
CG11841	5.07987	1.86776e-13	4.55569e-11
CG10068	3.68999	2.72277e-13	6.10269e-11
IM4	4.59875	2.65776e-13	6.10269e-11
RpL36	4.85236	2.60841e-13	6.10269e-11
CG15347	5.11861	2.83681e-13	6.19097e-11
Rpn3	6.56465	2.93851e-13	6.24847e-11
CG10361	4.34815	3.38153e-13	7.01076e-11
fbp	3.77263	3.58775e-13	7.25687e-11
RpL7	5.79236	3.9839e-13	7.86631e-11
RpS11	4.72109	4.56452e-13	8.80316e-11
Gip	4.55395	4.99843e-13	9.4209e-11
RpS18	5.80358	5.45475e-13	1.00525e-10
CG2767	2.30772	5.67824e-13	1.02369e-10
CPT2	3.9129	6.6276e-13	1.16942e-10
NimB3	4.24698	8.01808e-13	1.38529e-10
Neb-cGP	3.18592	1.07243e-12	1.81504e-10
BI-1	2.08222	1.09764e-12	1.82054e-10
CD98hc	2.96374	1.44281e-12	2.30101e-10
ND-MNLL	4.79933	1.43176e-12	2.30101e-10
AttC	4.17283	1.86017e-12	2.91064e-10
Idgf5	4.53265	1.90047e-12	2.91863e-10
CG12012	3.86712	1.98568e-12	2.97501e-10
eIF3b	4.29449	2.00893e-12	2.97501e-10
RpS13	4.38339	2.17752e-12	3.16809e-10
Naxd	3.48767	2.53757e-12	3.62829e-10
CG9240	4.50464	5.46102e-12	7.67597e-10
Prosalpha2	4.63185	7.23486e-12	9.99978e-10
UQCR-Q	5.26725	7.63459e-12	1.03793e-09
Hacd1	3.88114	7.8283e-12	1.0471e-09
CG9590	4.66179	8.70179e-12	1.14546e-09
RpL12	5.6326	9.72465e-12	1.2601e-09
IM18	9.71075	1.23597e-11	1.57691e-09
smp-30	3.41465	1.28661e-11	1.61664e-09
Ance-5	4.11884	1.59755e-11	1.97738e-09
CG10332	9.78195	1.67355e-11	2.0153e-09
Cyp6a23	3.89471	1.67678e-11	2.0153e-09
ATPsynC	5.04744	2.08376e-11	2.46866e-09
CG13887	3.22003	2.1231e-11	2.47984e-09
Rpe	4.59252	2.23547e-11	2.57482e-09
CG6567	4.97746	2.70478e-11	2.99076e-09
CG8249	4.50425	2.68088e-11	2.99076e-09
CG8360	5.50202	2.67515e-11	2.99076e-09
Prosbeta3	4.98908	3.13651e-11	3.42251e-09
Mpi	4.05459	3.27959e-11	3.53216e-09
GCS2alpha	2.90375	3.32517e-11	3.53533e-09
Tctp	4.17273	3.69217e-11	3.87584e-09
CG31326	4.35353	3.9111e-11	4.00566e-09
CG7970	2.89343	3.91244e-11	4.00566e-09
ATPsynG	5.14692	4.74393e-11	4.79773e-09
RagC-D	3.81974	5.06179e-11	5.0026e-09
sun	4.43194	5.06714e-11	5.0026e-09
Cyt-b5	1.98782	5.24981e-11	5.12196e-09
Nurf-38	5.4204	5.3123e-11	5.12267e-09
CG6484	4.59793	5.80963e-11	5.50057e-09
RpS23	4.56963	5.83686e-11	5.50057e-09
RpS25	3.5114	6.14209e-11	5.72318e-09
RpS17	4.04757	7.11301e-11	6.55424e-09
crc	2.56169	7.6734e-11	6.9169e-09
RpS27A	4.23683	7.61144e-11	6.9169e-09
RpS20	5.23528	7.76043e-11	6.92013e-09
CG12375	4.16252	9.01632e-11	7.95451e-09
Agpat4	4.78095	9.27786e-11	8.09908e-09
CG10672	5.0536	1.06204e-10	9.1745e-09
Mon1	3.65832	1.17911e-10	1.00807e-08
CG4025	3.64789	1.20406e-10	1.01891e-08
CG3702	4.67067	1.3865e-10	1.16144e-08
CG14818	3.42076	1.53179e-10	1.27031e-08
CG4267	3.84329	1.66746e-10	1.36914e-08
CG8031	2.83742	1.74326e-10	1.41734e-08
Gos28	3.16409	1.83853e-10	1.47039e-08
RpL35	5.6423	1.84397e-10	1.47039e-08
GstT1	2.3048	1.88293e-10	1.48716e-08
Mkp	4.55372	2.20007e-10	1.70555e-08
ND-B22	5.44673	2.20058e-10	1.70555e-08
CG11134	6.19243	2.52253e-10	1.93697e-08
Pex3	3.00558	2.61704e-10	1.99111e-08
CG9631	4.79988	2.83751e-10	2.13922e-08
CG13671	3.86206	3.00039e-10	2.24164e-08
CG9331	4.83447	3.1023e-10	2.29709e-08
CG7044	2.70516	3.23195e-10	2.37191e-08
RpL27A	5.24222	3.37645e-10	2.45622e-08
Amacr	3.01934	3.58973e-10	2.58866e-08
Ubc7	2.69909	3.79537e-10	2.71336e-08
DptA	8.57385	3.87613e-10	2.74741e-08
Mtp	3.10426	4.0503e-10	2.84654e-08
CG9953	2.4488	4.36943e-10	3.04501e-08
CG7382	4.68574	4.78142e-10	3.25019e-08
CG8531	3.35506	4.7361e-10	3.25019e-08
RpL30	4.51772	4.7609e-10	3.25019e-08
Ugt36D1	3.99194	4.90225e-10	3.30523e-08
Galk	2.65151	4.95491e-10	3.3138e-08
CG12512	3.10285	5.00474e-10	3.32034e-08
Fnta	3.73924	5.15251e-10	3.39125e-08
CG5028	3.00088	5.63018e-10	3.67646e-08
RpL27	4.31872	6.06134e-10	3.92709e-08
CG12746	4.53151	6.3864e-10	4.10561e-08
CIA30	3.5244	6.51768e-10	4.15778e-08
CG42518	2.17751	7.03496e-10	4.45351e-08
CG9662	3.89856	7.1204e-10	4.47345e-08
CG9391	5.4746	7.46965e-10	4.65758e-08
CSN5	2.96674	7.85572e-10	4.86175e-08
isoQC	3.94759	7.96804e-10	4.89474e-08
ORMDL	3.59767	8.49881e-10	5.1824e-08
AlaRS-m	2.70239	8.62786e-10	5.22269e-08
CG5056	3.4093	8.98876e-10	5.36286e-08
Mipp1	4.434	8.93778e-10	5.36286e-08
Jheh1	2.69206	9.32059e-10	5.52112e-08
CG3337	3.28787	9.42644e-10	5.54422e-08
CG6805	2.96169	9.5345e-10	5.56828e-08
MtnE	4.38229	9.69689e-10	5.62352e-08
RpL9	3.99327	1.08578e-09	6.25303e-08
mRpL45	5.03526	1.09567e-09	6.26645e-08
CG5126	5.06306	1.32428e-09	7.47184e-08
stck	2.65747	1.32444e-09	7.47184e-08
PSMG1	3.38924	1.37608e-09	7.71072e-08
CG9410	3.86701	1.477e-09	8.22066e-08
CG3776	3.28483	1.50189e-09	8.30343e-08
Nulp1	3.11187	1.58992e-09	8.73194e-08
CG2091	2.73963	1.72716e-09	9.42324e-08
Hpr1	2.65883	2.04532e-09	1.10862e-07
CG7461	3.12347	2.0699e-09	1.11466e-07
Fdx2	3.31342	2.09362e-09	1.12015e-07
Tap42	4.43429	2.29077e-09	1.21778e-07
CG44242	3.75084	2.35793e-09	1.2455e-07
Ciao1	5.23867	2.55096e-09	1.33893e-07
Ugt301D1	2.15369	2.68411e-09	1.39996e-07
Tsp97E	3.34406	2.74922e-09	1.42496e-07
PI31	3.67303	2.82141e-09	1.45329e-07
CG3939	3.6277	2.84963e-09	1.45876e-07
CLS	4.20194	2.87063e-09	1.45977e-07
mRpL46	4.2795	2.88681e-09	1.45977e-07
CG10075	5.7368	3.01531e-09	1.51551e-07
Jafrac2	2.89532	3.06399e-09	1.5307e-07
APP-BP1	3.41703	3.40206e-09	1.68942e-07
AkhR	2.70896	3.5748e-09	1.75419e-07
boca	4.46675	3.55993e-09	1.75419e-07
Pld3	1.70618	3.69882e-09	1.80437e-07
CG17549	4.7701	3.72994e-09	1.80891e-07
ND-13A	2.1207	3.76327e-09	1.81446e-07
CG11964	4.05853	3.90254e-09	1.87074e-07
Mtch	1.95011	4.09358e-09	1.95104e-07
Srp54k	3.94928	4.47787e-09	2.11431e-07
tsu	3.85503	4.48714e-09	2.11431e-07
CG12811	3.21014	4.63739e-09	2.17276e-07
Kaz1-ORFB	3.42916	5.0972e-09	2.37478e-07
CG33303	3.31884	5.52966e-09	2.56187e-07
fwe	2.86031	5.63843e-09	2.59775e-07
CG11267	3.01974	6.07913e-09	2.78531e-07
ScsbetaG	3.56437	6.12711e-09	2.79187e-07
Syb	3.0073	6.33082e-09	2.85334e-07
Ubc10	4.78833	6.29795e-09	2.85334e-07
Fkbp14	2.68355	6.60692e-09	2.96168e-07
Kyat	4.38727	6.90409e-09	3.07826e-07
Dic1	2.64349	7.07795e-09	3.1389e-07
smt3	3.0503	7.26408e-09	3.20431e-07
CG8272	3.31482	8.0434e-09	3.52931e-07
Mtap	3.07596	8.11275e-09	3.541e-07
CG30503	4.85524	8.38917e-09	3.64248e-07
Ppt1	4.05478	8.97647e-09	3.87718e-07
COX5B	4.76612	9.77556e-09	4.20045e-07
Cln7	3.37798	1.02488e-08	4.38111e-07
Rab2	2.79164	1.09753e-08	4.6676e-07
yuri	2.01622	1.13354e-08	4.79615e-07
LManII	2.2083	1.1541e-08	4.85837e-07
RpS30	5.12799	1.16525e-08	4.88053e-07
CG1129	3.02377	1.20312e-08	5.01381e-07
Dip-B	3.6076	1.22645e-08	5.08547e-07
glob1	2.46975	1.31669e-08	5.43249e-07
CG17292	3.02798	1.33063e-08	5.46284e-07
janA	1.85109	1.53137e-08	6.256e-07
MFS15	2.34127	1.61799e-08	6.57747e-07
ben	1.59181	1.66139e-08	6.72092e-07
SCOT	3.71104	1.72416e-08	6.94101e-07
Cyp9c1	7.71919	1.75238e-08	6.99892e-07
T3dh	2.96495	1.75543e-08	6.99892e-07
mRpL30	3.97064	1.81394e-08	7.1976e-07
Ent2	4.89953	1.92466e-08	7.60058e-07
pix	3.15294	1.99813e-08	7.85332e-07
nrv1	2.91341	2.14388e-08	8.34703e-07
Rab1	2.86185	2.138e-08	8.34703e-07
GstE12	3.89438	2.18332e-08	8.46087e-07
Etf-QO	3.99832	2.30433e-08	8.88828e-07
alpha-Est7	2.75709	2.35647e-08	9.0473e-07
CG14184	2.66169	2.46747e-08	9.42985e-07
CG16979	2.5101	2.50235e-08	9.51927e-07
l(2)35Be	7.87362	2.55176e-08	9.66291e-07
mRpL10	5.76257	2.63009e-08	9.91424e-07
AsnRS	4.56235	2.80414e-08	1.05225e-06
whd	2.8474	2.89e-08	1.07958e-06
CG8860	4.72618	2.92338e-08	1.08716e-06
CG3609	5.1247	3.00818e-08	1.11247e-06
CG6225	3.06363	3.01828e-08	1.11247e-06
Coa8	3.8864	3.16229e-08	1.16039e-06
SmD2	3.96409	3.23561e-08	1.18207e-06
Cdk9	3.6018	3.62946e-08	1.32014e-06
DppIII	4.44617	3.74221e-08	1.3552e-06
CG7638	2.8921	3.79942e-08	1.36994e-06
mRpL44	4.33326	4.06726e-08	1.46017e-06
Cyp6a17	3.555	4.18638e-08	1.4953e-06
roh	4.23793	4.2012e-08	1.4953e-06
Jwa	2.41136	4.51551e-08	1.6003e-06
CG7231	2.87094	4.54535e-08	1.60402e-06
CG30345	3.10624	4.57232e-08	1.6067e-06
Tps1	2.79673	4.66714e-08	1.6331e-06
CG5516	3.79485	4.79201e-08	1.66975e-06
CG8314	4.03781	5.27896e-08	1.83173e-06
CG2818	3.92882	6.06657e-08	2.09625e-06
MAPk-Ak2	2.14136	6.29966e-08	2.16776e-06
ref(2)P	1.88039	6.79265e-08	2.32775e-06
TSG101	2.06822	7.11454e-08	2.42802e-06
EMC4	2.24709	7.27045e-08	2.47106e-06
CG7483	2.81939	7.68311e-08	2.60065e-06
Got1	4.55653	7.7628e-08	2.61695e-06
CG8336	2.99709	8.654e-08	2.89386e-06
Rpn7	4.85652	8.65228e-08	2.89386e-06
CG10621	3.02216	9.10446e-08	3.03226e-06
Papst2	3.80025	9.31759e-08	3.09083e-06
Taf10	3.35513	9.47376e-08	3.13011e-06
CG12116	5.73243	9.58127e-08	3.15307e-06
SecS	2.5699	9.71428e-08	3.18421e-06
Mat1	4.11258	9.87672e-08	3.22471e-06
Aldh7A1	4.04869	9.95062e-08	3.2361e-06
CG15814	2.41072	1.08382e-07	3.49732e-06
Wdr59	3.36242	1.08003e-07	3.49732e-06
CG7601	2.75971	1.08869e-07	3.49944e-06
14-3-3epsilon	1.81581	1.09925e-07	3.51972e-06
Vlet	3.19371	1.11536e-07	3.55757e-06
CG12321	3.09523	1.222e-07	3.88032e-06
CG7910	3.86271	1.22591e-07	3.88032e-06
CG15118	2.77452	1.23113e-07	3.88204e-06
Prosbeta5	2.75031	1.25079e-07	3.92909e-06
Vps36	6.92549	1.34052e-07	4.19508e-06
CG12016	3.11159	1.39165e-07	4.33871e-06
CG16974	3.16043	1.44533e-07	4.48918e-06
CG6180	4.05263	1.51113e-07	4.67603e-06
CG5287	2.68931	1.62029e-07	4.9952e-06
DptB	8.37417	1.66778e-07	5.12256e-06
CG2211	3.27423	1.67652e-07	5.13039e-06
BomT3	2.70584	1.74233e-07	5.31219e-06
CG9304	1.87192	1.99859e-07	6.07118e-06
CG7394	2.29416	2.04742e-07	6.1968e-06
CG34166	3.01437	2.08538e-07	6.26597e-06
mRpS24	5.34145	2.0804e-07	6.26597e-06
P32	3.64939	2.09948e-07	6.28556e-06
CG4847	2.68865	2.11173e-07	6.2995e-06
snf	2.48264	2.19105e-07	6.51269e-06
CG12224	2.97103	2.20196e-07	6.52172e-06
Cndp2	2.07465	2.32169e-07	6.85188e-06
CG3091	2.0028	2.47163e-07	7.26852e-06
eIF3h	3.93368	2.49929e-07	7.3239e-06
kappaB-Ras	4.07117	2.66268e-07	7.7752e-06
Prat2	2.91043	2.67571e-07	7.78584e-06
CG31793	2.16893	2.77507e-07	8.02541e-06
Mtpalpha	2.82946	2.77739e-07	8.02541e-06
Fkbp59	2.26852	2.81199e-07	8.09717e-06
alpha4GT1	2.59055	2.92544e-07	8.3947e-06
CG10802	3.91921	3.03e-07	8.66477e-06
CG8207	3.02001	3.05992e-07	8.69039e-06
Tim8	4.02813	3.05138e-07	8.69039e-06
PDCD-5	2.63151	3.08989e-07	8.74554e-06
CG9911	1.58216	3.25403e-07	9.09049e-06
mRpL35	5.0214	3.25658e-07	9.09049e-06
Roe1	4.314	3.23595e-07	9.09049e-06
Sfxn1-3	2.08953	3.26657e-07	9.09049e-06
Usp14	3.05184	3.23453e-07	9.09049e-06
CCDC53	2.5896	3.46259e-07	9.57177e-06
CG7878	2.33783	3.55348e-07	9.79036e-06
mgr	4.11409	3.66593e-07	1.00667e-05
CSN4	3.7543	3.77876e-07	1.03423e-05
His4r	2.41306	3.84831e-07	1.0498e-05
GlnRS	4.77612	3.91868e-07	1.05855e-05
Shc	2.77647	3.89647e-07	1.05855e-05
Thor	3.53735	3.91368e-07	1.05855e-05
AP-1mu	2.81923	3.93398e-07	1.05924e-05
Rab7	2.37931	4.01061e-07	1.07637e-05
CG7289	1.71975	4.02648e-07	1.07715e-05
CG4230	2.70617	4.04277e-07	1.07803e-05
Als2	2.94275	4.05723e-07	1.07842e-05
Cds	1.48145	4.14351e-07	1.09783e-05
Ptpa	4.1874	4.20797e-07	1.11136e-05
CG14721	4.02186	4.45373e-07	1.16882e-05
eIF3k	4.34121	4.44045e-07	1.16882e-05
Mtk	6.99632	4.50898e-07	1.17959e-05
Tina-1	3.1361	4.59236e-07	1.19762e-05
Prpk	4.99909	4.65816e-07	1.21097e-05
nudC	2.91256	4.80828e-07	1.2461e-05
ND-13B	4.81729	5.24553e-07	1.35518e-05
Ns4	2.5576	5.36676e-07	1.38219e-05
CG6574	2.76529	5.89306e-07	1.51304e-05
GstE5	3.15289	5.99876e-07	1.53542e-05
RhoGDI	1.68098	6.02354e-07	1.53648e-05
ste14	2.68903	6.03994e-07	1.53648e-05
Opa1	1.46187	6.38512e-07	1.61932e-05
Glg1	3.15575	6.41609e-07	1.62222e-05
CG10340	2.60395	6.43791e-07	1.62278e-05
Ppox	2.75632	6.88983e-07	1.73144e-05
dind	1.60483	6.9431e-07	1.73431e-05
v	4.00951	6.93627e-07	1.73431e-05
CG13016	2.6251	7.43825e-07	1.85241e-05
Vha36-1	3.59034	8.34429e-07	2.07183e-05
Yp2	3.62362	8.56833e-07	2.12111e-05
CIAPIN1	3.16112	8.73705e-07	2.15644e-05
CRAT	1.81127	8.81638e-07	2.16956e-05
Fmo-2	3.29079	8.8951e-07	2.18246e-05
CG1998	3.24787	9.02933e-07	2.20886e-05
Calr	3.12072	9.11623e-07	2.21533e-05
mRpL9	6.60298	9.13592e-07	2.21533e-05
Su(var)205	3.23505	9.11957e-07	2.21533e-05
RpS4	3.6307	9.1784e-07	2.21914e-05
CG8974	1.98723	9.23822e-07	2.22711e-05
CG5958	3.8458	9.53097e-07	2.29103e-05
Cog1	3.17235	9.64307e-07	2.31127e-05
ScsbetaA	1.52855	9.69344e-07	2.31665e-05
Srp14	4.09788	1.02385e-06	2.43989e-05
TfIIB	2.49555	1.03256e-06	2.4536e-05
26-29-p	2.93847	1.03606e-06	2.45487e-05
Atg8a	1.84842	1.04347e-06	2.45838e-05
Tsp42Ef	3.09926	1.04062e-06	2.45838e-05
Ufd1-like	3.92079	1.04863e-06	2.46353e-05
CG2063	2.43849	1.06513e-06	2.49422e-05
Ide	1.81583	1.0677e-06	2.49422e-05
QIL1	4.07466	1.07816e-06	2.51157e-05
CG30382	2.24182	1.08638e-06	2.52362e-05
Ublcp1	2.58859	1.13274e-06	2.62397e-05
CG8320	1.90077	1.14459e-06	2.64403e-05
Nepl12	2.64782	1.19918e-06	2.76245e-05
CG3505	4.56566	1.2116e-06	2.78333e-05
Pbgs	2.93974	1.24406e-06	2.85e-05
CG12259	5.42233	1.25632e-06	2.87015e-05
eIF3e	2.98677	1.2849e-06	2.92739e-05
GNBP1	2.73525	1.29366e-06	2.93927e-05
Drs	6.35147	1.31574e-06	2.98126e-05
CG13751	4.27609	1.34274e-06	3.03415e-05
CG31357	3.15658	1.35024e-06	3.0428e-05
CG5541	2.53968	1.48333e-06	3.33368e-05
eIF3j	2.15883	1.49533e-06	3.35156e-05
sws	1.65508	1.50451e-06	3.36305e-05
Golgin84	3.34017	1.5914e-06	3.54771e-05
CG42456	2.79461	1.63468e-06	3.62584e-05
CHMP2B	3.16269	1.63519e-06	3.62584e-05
CG14817	4.31243	1.67752e-06	3.69991e-05
CG3397	3.99147	1.70263e-06	3.74534e-05
arg	2.66643	1.7297e-06	3.79483e-05
phtf	2.33197	1.75867e-06	3.8482e-05
GNBP3	2.53491	1.80784e-06	3.94051e-05
CG14688	3.44906	1.82407e-06	3.95995e-05
CG33506	2.70557	1.83132e-06	3.96531e-05
eIF3i	3.04629	1.91181e-06	4.12881e-05
CG17776	4.19831	1.93326e-06	4.16429e-05
Ttc30	4.61009	1.97306e-06	4.23901e-05
TBCD	2.48681	2.04955e-06	4.39197e-05
Irp-1A	3.88675	2.06399e-06	4.41151e-05
COX7A	3.619	2.10691e-06	4.49167e-05
CG5174	1.71922	2.21227e-06	4.68035e-05
Lst	3.26337	2.21234e-06	4.68035e-05
GNBP2	2.20501	2.27155e-06	4.79338e-05
CG7011	2.75879	2.29892e-06	4.83881e-05
Dera	3.4616	2.33084e-06	4.88122e-05
l(1)G0193	3.7351	2.32602e-06	4.88122e-05
mRpS17	4.00907	2.35987e-06	4.92956e-05
Cyp12c1	2.67407	2.4982e-06	5.19434e-05
Taldo	2.36332	2.49914e-06	5.19434e-05
CG31875	2.99651	2.5365e-06	5.2588e-05
CG14401	2.1402	2.56267e-06	5.28656e-05
Srp72	5.11711	2.56571e-06	5.28656e-05
Ykt6	2.36652	2.56902e-06	5.28656e-05
CG5885	3.98079	2.59312e-06	5.32295e-05
CG17904	2.87177	2.68042e-06	5.47505e-05
Vha13	2.42853	2.67459e-06	5.47505e-05
CG9667	5.37885	2.73509e-06	5.573e-05
RpS28b	1.63703	2.87268e-06	5.839e-05
CG12896	2.98632	2.97486e-06	6.01721e-05
psh	3.14343	3.06888e-06	6.19226e-05
Ada1-1	2.97197	3.20153e-06	6.42865e-05
CG2656	3.99783	3.19417e-06	6.42865e-05
tub	1.91405	3.247e-06	6.5042e-05
Ance	3.67651	3.33943e-06	6.67323e-05
Atox1	2.14329	3.39596e-06	6.76987e-05
CG10375	3.64028	3.61551e-06	7.19026e-05
mRpS28	3.78993	3.63428e-06	7.2103e-05
Cyp309a1	3.20598	3.65007e-06	7.22435e-05
Irc	1.80514	3.66555e-06	7.23771e-05
alphaSnap	2.135	3.7338e-06	7.34995e-05
Snmp1	2.23162	3.74012e-06	7.34995e-05
CG17734	2.80707	3.77817e-06	7.40718e-05
brun	2.04747	3.83552e-06	7.48424e-05
fws	2.55209	3.83493e-06	7.48424e-05
CG8149	2.34452	3.96557e-06	7.71983e-05
Aduk	2.48127	4.07531e-06	7.91489e-05
slv	5.26154	4.14366e-06	8.02882e-05
Klp64D	2.713	4.15435e-06	8.03078e-05
CG6443	3.66806	4.16521e-06	8.03303e-05
CG6962	3.01543	4.20368e-06	8.08842e-05
Rab21	4.35839	4.21621e-06	8.09375e-05
Cpsf100	2.59848	4.48351e-06	8.587e-05
MFS16	3.31342	4.54202e-06	8.67903e-05
AttB	3.50623	4.85957e-06	9.24322e-05
CG3829	1.98733	4.95957e-06	9.41184e-05
CG5254	3.12964	5.143e-06	9.73765e-05
CHORD	3.44667	5.17098e-06	9.76831e-05
FeCH	2.80891	5.32698e-06	0.00010026
pinta	1.38574	5.33159e-06	0.00010026
opm	2.57777	5.35008e-06	0.000100381
IntS11	1.97324	5.3894e-06	0.00010089
Rhau	1.9278	5.4253e-06	0.000101333
CRIF	3.30791	5.50464e-06	0.000102584
amx	2.74133	5.605e-06	0.00010422
CG6426	3.16361	5.77684e-06	0.000106936
Prx2540-2	3.34709	5.76752e-06	0.000106936
TyrRS-m	3.67705	5.93566e-06	0.000109631
AcCoAS	1.8769	5.996e-06	0.0001105
Tep2	1.65913	6.10432e-06	0.000112246
Rab3-GAP	1.98402	6.17145e-06	0.00011323
cyp33	2.99196	6.32045e-06	0.000115708
CG17190	3.09051	6.339e-06	0.000115792
CG4572	3.2604	6.48505e-06	0.000118199
ome	3.3158	6.58481e-06	0.000119754
spict	1.97551	6.62316e-06	0.000120188
Dark	2.0211	6.69782e-06	0.000121277
Cyp6a13	2.40639	6.95891e-06	0.000125512
Rpn5	2.10942	6.96195e-06	0.000125512
Hexo2	3.61575	7.13751e-06	0.000128398
eIF2Bbeta	3.51956	7.632e-06	0.000136996
CG6693	3.30593	7.71224e-06	0.00013784
Stoml2	3.46381	7.69788e-06	0.00013784
CG7265	1.43045	7.88212e-06	0.000140573
CG1890	3.73531	7.97205e-06	0.000141872
Tret1-2	2.8888	8.04541e-06	0.000142565
CG4882	2.98284	8.64905e-06	0.000152935
Lsm12a	1.93137	8.69694e-06	0.000153455
Uba4	2.72483	9.08512e-06	0.000159964
Strip	1.97328	9.24388e-06	0.000162414
DNaseII	3.33747	9.32484e-06	0.00016349
CG2918	1.57814	9.41544e-06	0.000164731
CG8405	1.35409	9.48563e-06	0.000165609
UGP	1.72791	9.56958e-06	0.000166724
Nmnat	4.05238	9.72607e-06	0.000169095
Tmem63	2.67175	9.85992e-06	0.000171063
fbl	1.64163	9.97069e-06	0.000172624
und	3.9671	1.07586e-05	0.000185878
CG34408	2.0119	1.11527e-05	0.000191489
Parg	2.06192	1.113e-05	0.000191489
CG44243	2.05599	1.1784e-05	0.00020191
Rpt5	2.63254	1.19694e-05	0.000204664
CG13630	3.88465	1.21158e-05	0.000206742
RpS9	3.81107	1.23823e-05	0.000210855
mRpS23	2.76364	1.27458e-05	0.000216601
Rabex-5	5.37382	1.29455e-05	0.000219544
san	2.13423	1.31244e-05	0.000222123
nac	4.29529	1.33769e-05	0.000225936
CG18549	2.89326	1.36e-05	0.000229238
zda	1.20365	1.36318e-05	0.000229307
Mal-B2	3.48079	1.43365e-05	0.000240673
cl	4.43083	1.48878e-05	0.000249423
CG14715	2.00524	1.50617e-05	0.000251827
RpL40	1.75151	1.5415e-05	0.000257216
mRRF1	3.34086	1.5703e-05	0.000261497
Rep	2.25562	1.59078e-05	0.000264375
CG1354	3.34028	1.60908e-05	0.000266883
CG4042	3.39488	1.67181e-05	0.000276181
AspRS	2.85413	1.67941e-05	0.000276438
Ufl1	1.9435	1.68003e-05	0.000276438
CG11722	5.26901	1.6997e-05	0.000279122
CG13192	3.73974	1.74622e-05	0.00028563
Kap-alpha1	2.14746	1.74301e-05	0.00028563
CG10433	2.48219	1.76661e-05	0.000287828
CG4332	1.67041	1.76506e-05	0.000287828
koi	2.23027	1.78849e-05	0.000290823
Ilk	1.60872	1.79791e-05	0.000291783
poe	1.77045	1.85547e-05	0.000300536
CG6841	3.7583	1.86415e-05	0.000300686
mRpS30	2.78648	1.86436e-05	0.000300686
Prosbeta6	3.43449	1.86728e-05	0.000300686
CG10584	2.32948	1.88362e-05	0.00030273
CG4658	4.0621	1.90856e-05	0.000306145
CG13623	4.93371	1.91764e-05	0.00030685
RpS15Ab	2.27284	1.92036e-05	0.00030685
Rpn9	1.44116	1.95273e-05	0.000311423
Ugt316A1	2.02314	1.95807e-05	0.000311676
CG12338	3.43247	1.99022e-05	0.000315581
AOX3	2.21683	2.01275e-05	0.000317938
Pdk	1.58722	2.01824e-05	0.0003182
CG3645	5.30935	2.06419e-05	0.000324723
CG8209	3.47551	2.06745e-05	0.000324723
Sap-r	2.10108	2.12979e-05	0.000333252
Nmda1	1.92615	2.14023e-05	0.000334254
RpII140	1.76968	2.14979e-05	0.000335117
Phax	4.7887	2.2028e-05	0.000342094
CG5599	3.27465	2.22675e-05	0.000345168
CG4995	3.12992	2.25828e-05	0.000348751
PHGPx	2.35087	2.25771e-05	0.000348751
Dro	6.99051	2.27029e-05	0.000348937
RpII18	4.06743	2.27211e-05	0.000348937
Sec22	2.02336	2.26493e-05	0.000348937
mats	2.24671	2.29882e-05	0.000352386
Smyd4-1	4.42838	2.38956e-05	0.000364947
Prx2540-1	2.65028	2.39905e-05	0.000365723
Ccz1	1.89712	2.42409e-05	0.000368862
CG6153	1.57193	2.45332e-05	0.000372627
mRpL21	3.7765	2.4996e-05	0.000378961
CG8004	3.47329	2.58157e-05	0.000389951
Jra	2.93853	2.58619e-05	0.000389951
CG9596	3.31043	2.68089e-05	0.000403495
CG13605	2.98505	2.69104e-05	0.00040429
mre11	4.08012	2.70529e-05	0.000405696
CG1227	2.27783	2.78043e-05	0.000416212
CG13151	3.17421	2.83119e-05	0.000423045
Rpn8	3.4117	2.85364e-05	0.000425634
Acer	1.76529	2.92779e-05	0.000435128
udt	2.30207	2.9399e-05	0.000436146
RhoGEF2	1.30545	2.96655e-05	0.000439314
Agpat3	1.73258	3.00314e-05	0.000443939
CG30091	6.57952	3.03976e-05	0.000448554
Chmp1	3.20084	3.0612e-05	0.000450915
CG17029	7.16994	3.14338e-05	0.0004622
CG10425	1.81147	3.22065e-05	0.000472723
CG11070	2.19101	3.35975e-05	0.000492269
CG7009	2.84992	3.43128e-05	0.000501863
CG8191	2.69464	3.47339e-05	0.000507127
fsd	2.36836	3.4909e-05	0.000507896
ND-ACP	2.61946	3.55335e-05	0.000516076
cm	2.59873	3.62251e-05	0.000525201
CG5880	2.41731	3.82562e-05	0.000552716
CG15096	2.6365	3.87624e-05	0.000559055
CG10341	2.53793	3.92092e-05	0.000564517
CG6660	4.17281	3.97277e-05	0.000570991
Rbbp5	2.09023	4.07309e-05	0.000583388
Dbp21E2	1.85765	4.08827e-05	0.000583983
Ugt302C1	1.46156	4.09133e-05	0.000583983
Tfb1	2.46805	4.32801e-05	0.000616705
GlyP	2.33061	4.49442e-05	0.000638223
Acph-1	1.42352	4.51817e-05	0.000640498
MED31	5.34603	4.54325e-05	0.000640768
Prps	2.62853	4.53561e-05	0.000640768
Syx17	2.10047	4.53684e-05	0.000640768
AGBE	3.01191	4.658e-05	0.000654725
Ssadh	4.2752	4.65684e-05	0.000654725
Prosalpha7	3.02723	4.69132e-05	0.000658293
FIG4	3.57806	4.837e-05	0.000676446
Jheh2	1.50811	4.88404e-05	0.000681875
CG31751	1.54745	4.98512e-05	0.000693651
ND-PDSW	3.51963	5.01943e-05	0.000697255
mRpL47	2.21508	5.11316e-05	0.000709088
spartin	2.61327	5.14612e-05	0.000712467
CG42372	3.97297	5.27177e-05	0.000728646
GlyRS	2.82839	5.34546e-05	0.000737602
CG4282	2.14729	5.37342e-05	0.000739001
CG9393	3.85671	5.36649e-05	0.000739001
CG4611	3.05557	5.46025e-05	0.0007497
CG10139	2.34707	5.49914e-05	0.000752547
M1BP	4.12224	5.53676e-05	0.000755203
MED8	3.48202	5.53468e-05	0.000755203
mRpS33	3.56809	5.58606e-05	0.000760677
Efr	1.5705	5.7534e-05	0.000779623
ksh	2.6286	5.75118e-05	0.000779623
mtTFB1	4.9849	5.75008e-05	0.000779623
EbpIII	2.48482	5.78881e-05	0.000783142
Prp8	1.83654	5.82356e-05	0.000785281
CG11168	2.1071	6.05178e-05	0.000814731
Vps15	1.80234	6.16387e-05	0.000828476
Gba1b	2.62294	6.27072e-05	0.000841474
VhaAC39-1	1.79328	6.30572e-05	0.000844804
Idh	2.18135	6.45136e-05	0.000862921
CG7384	2.57145	6.58137e-05	0.00087748
RpS16	3.54384	6.63685e-05	0.000883457
CG15922	2.26434	6.69528e-05	0.000888383
CG5608	1.57164	6.69453e-05	0.000888383
Ada1-2	2.75276	6.71194e-05	0.000889171
Aprt	1.06951	7.04882e-05	0.000930826
SCCRO3	1.9321	7.11647e-05	0.000938266
Cog7	2.72106	7.45905e-05	0.000981872
ZnT49B	1.49631	7.53977e-05	0.000990925
fidipidine	3.00723	7.67956e-05	0.0010077
HDAC3	4.81115	7.8469e-05	0.00102803
eco	4.54896	7.87775e-05	0.00103044
Mms19	2.88053	7.89326e-05	0.00103085
Mal-A6	2.78861	7.93559e-05	0.001034
defl	4.16399	8.22701e-05	0.00106938
CG14630	2.14042	8.25989e-05	0.00107198
Rab14	1.68053	9.04135e-05	0.00116973
Exd2	4.28002	9.06832e-05	0.00117094
Wdfy2	1.78516	9.07888e-05	0.00117094
CG16935	2.49496	9.16043e-05	0.00117962
Pex1	1.32523	9.19184e-05	0.00118183
RpS12	2.86479	9.27006e-05	0.00119004
Pal1	2.45952	9.41988e-05	0.0012074
CG31937	2.88022	9.66096e-05	0.00123639
Hsf	1.92311	9.68078e-05	0.00123702
CG7920	1.91956	9.79128e-05	0.00124757
Tudor-SN	2.52917	9.79344e-05	0.00124757
CG14762	1.45705	9.86951e-05	0.00125534
CG11357	1.79237	9.90341e-05	0.00125772
GstE1	4.85079	0.000101766	0.00128847
nmd	1.86354	0.000103115	0.00130157
CG12096	1.83589	0.000103424	0.00130348
Adk2	2.54227	0.000104784	0.00131693
Galt	3.94676	0.000104808	0.00131693
CG17982	3.50213	0.000105006	0.00131742
Eip55E	2.31302	0.000105696	0.00132407
Sccpdh1	3.01932	0.000106758	0.00133537
CG11377	1.18125	0.000108983	0.00135705
sel	1.85423	0.000109164	0.00135726
ND-20	2.71153	0.000110245	0.00136457
Smu1	2.02887	0.000109939	0.00136457
CG3436	1.97482	0.000111579	0.00137902
GstT3	2.28407	0.000111875	0.00138062
cype	2.8743	0.000113998	0.00140473
PIG-B	1.7983	0.000114328	0.00140671
ver	4.46738	0.000118203	0.00145223
CG1213	2.16493	0.000121832	0.0014902
CG3376	1.16409	0.000121712	0.0014902
Ras85D	1.16769	0.000123365	0.00150672
CG4020	2.70723	0.000124024	0.00151254
Blos1	1.49177	0.000124406	0.00151498
CG4709	2.26237	0.000125509	0.00152394
CG8003	4.10712	0.000125388	0.00152394
CG6845	1.3468	0.000126885	0.00153839
l(1)G0196	1.4767	0.000128333	0.00155367
CG8441	1.99418	0.000129429	0.00156465
Ccs	2.70767	0.000129976	0.00156898
CG5819	2.04038	0.000131822	0.00158896
casp	1.8666	0.000132556	0.0015934
dl	1.64883	0.000134922	0.00161819
Wdr82	3.26574	0.000135028	0.00161819
wda	2.44611	0.000135474	0.00162119
CG1774	2.01487	0.000139006	0.00165868
Gorab	3.18238	0.000141506	0.00168366
CG11456	2.60424	0.000141994	0.00168704
CG4592	1.13246	0.000142548	0.00169121
CG15117	1.68348	0.000149823	0.00176991
cdm	2.48418	0.000150188	0.00177171
Camp	2.99929	0.000150761	0.00177593
CG14543	4.49658	0.00015127	0.00177941
grau	2.83275	0.000152653	0.00179313
Pp1alpha-96A	1.22458	0.000152941	0.00179397
Sox102F	1.15067	0.00015357	0.00179881
CycH	2.02141	0.000155249	0.00181591
cass	1.8157	0.00015774	0.00183611
CG2747	1.78694	0.000157756	0.00183611
P5cr-2	2.42377	0.000157861	0.00183611
CG3909	2.2432	0.000161194	0.00187213
eIF2beta	1.55971	0.00016141	0.00187213
CG31102	1.73984	0.000165168	0.00191305
CG1218	4.77004	0.000166449	0.00192519
aph-1	1.97566	0.000167576	0.00193552
Idgf6	2.6964	0.000173747	0.00199875
l(2)37Bb	1.87771	0.000173773	0.00199875
CG8199	1.81716	0.000175205	0.00200964
ECSIT	1.67284	0.000175068	0.00200964
Vps35	1.19505	0.000176994	0.00202736
Mthfs	2.43416	0.000178607	0.00204302
Cyp6a22	2.65138	0.000179197	0.00204694
CG12159	2.04216	0.00018123	0.00206732
BORCS7	2.18107	0.000183121	0.00208031
CG15908	2.83927	0.000182986	0.00208031
mop	1.4934	0.000182895	0.00208031
CG33655	3.5069	0.000186148	0.00210603
CG17896	2.08687	0.000186901	0.00211167
msk	2.05008	0.000188681	0.00212889
RpS8	1.87128	0.000189181	0.00213163
Dph1	2.67855	0.000192507	0.0021603
wek	1.8819	0.000193245	0.00216565
CG30100	2.8474	0.000195268	0.00218537
Nlp	2.43681	0.000196713	0.00219857
gammaTub23C	3.02965	0.000200968	0.00223709
rasp	2.87048	0.0002044	0.00227223
Usp39	2.43475	0.000209863	0.00232985
nclb	3.95003	0.000213351	0.0023654
CHKov1	1.57854	0.000214133	0.0023709
CG11961	2.3306	0.000214948	0.00237675
CG8051	1.90311	0.000216021	0.00238543
Nup93-1	1.62871	0.000217833	0.00240224
CG11858	4.88701	0.000218614	0.00240766
Ass	3.55059	0.000221195	0.00243285
stmA	1.84073	0.000221682	0.00243497
ND-42	1.59055	0.000227773	0.00249528
CG13077	1.8585	0.000229476	0.00251061
Nsf2	1.46274	0.000236667	0.00258587
CG30394	1.82994	0.000241657	0.00263692
CG4511	2.50422	0.000242039	0.00263762
primo-1	3.86259	0.000245375	0.00267046
frma	1.14747	0.000249438	0.00270758
CG3226	2.28805	0.000250015	0.00271029
CG10467	3.51329	0.00025129	0.00271085
CG8032	4.52592	0.000251462	0.00271085
CG9346	1.56695	0.000251863	0.00271085
mRpS34	3.0136	0.000252028	0.00271085
mus201	2.17716	0.000251333	0.00271085
Srp19	1.74316	0.000251972	0.00271085
CG15199	3.39172	0.000255395	0.00274351
CG5569	2.49261	0.000256496	0.00275178
TfIIEbeta	2.13778	0.000259166	0.00277537
Grip128	2.44283	0.000260207	0.00278079
CG11474	1.78661	0.000261107	0.00278683
Ccdc56	3.54428	0.000262208	0.00279497
CG10494	2.37227	0.000263708	0.00280735
sesB	1.98407	0.000264867	0.00281607
CG1951	1.41749	0.000269019	0.00285656
CG10165	1.23792	0.000275737	0.00292415
CG42514	2.04349	0.000276318	0.00292658
Nbr	1.82398	0.000277443	0.002931
CG6479	1.34828	0.000278109	0.00293429
Bap55	1.88083	0.000279763	0.002948
Rpt2	2.25008	0.000280501	0.00295202
CG2540	3.0745	0.000281774	0.00296167
CG14615	1.68976	0.000282298	0.00296341
CG34348	2.1062	0.000286909	0.00300421
HDAC1	2.89149	0.000290169	0.00303452
JTBR	4.55426	0.0002938	0.00306862
Pdi	1.30698	0.000297511	0.00310347
e(y)2	2.09072	0.00029834	0.00310821
Nsun5	1.74724	0.000302768	0.00314643
Tep4	2.21522	0.000302459	0.00314643
YL-1	3.32531	0.000303165	0.00314661
CG6654	2.70311	0.000304088	0.00314822
CG8778	1.07981	0.000304458	0.00314822
mRpL51	3.18076	0.00030412	0.00314822
MAGE	3.45454	0.00031034	0.00320505
CG10053	2.10151	0.000311558	0.00321361
Ccm3	1.44568	0.00031338	0.0032284
CG8311	2.18107	0.000324872	0.00333436
Pex11	2.71226	0.000331597	0.00339498
CNPYb	1.94148	0.000338315	0.00345523
Membrin	3.20983	0.00034046	0.0034686
Paics	1.65887	0.000340107	0.0034686
Kua	1.65964	0.000345747	0.00351813
ND-30	3.84975	0.000354407	0.00360184
CG1572	1.7329	0.000354978	0.00360323
CG7275	2.36221	0.00036233	0.00367335
CG9849	2.07524	0.000365197	0.0036979
CG31075	2.38559	0.000369355	0.00373544
CG10195	1.1614	0.000373704	0.00377076
CG31373	1.25477	0.000374666	0.00377076
Dpck	1.44709	0.000374621	0.00377076
primo-2	3.12512	0.000374393	0.00377076
CG12007	1.67607	0.000382338	0.0038433
Vps20	3.10638	0.000383625	0.00385158
PIG-A	3.20298	0.000387729	0.00388337
Cnot4	1.59718	0.000390015	0.00390157
CG12341	2.55974	0.000391356	0.00391026
ERR	1.74322	0.000393822	0.00393016
CG7069	2.03137	0.000401574	0.00400271
NUCB1	1.21536	0.000406724	0.00404388
Tsp42Ea	1.97206	0.000406885	0.00404388
Alg2	3.88997	0.000411532	0.00408233
128up	2.04674	0.000414379	0.00409783
CG18428	2.27316	0.000414097	0.00409783
mRpS6	5.75141	0.000414576	0.00409783
CG8155	1.27492	0.000417291	0.00411976
MtnD	1.90221	0.000420722	0.00414869
Rab6	1.74459	0.000425985	0.00419357
CG8435	2.06433	0.000428108	0.00420652
CG5934	2.78916	0.000431246	0.00423234
CG45099	4.89127	0.000447065	0.0043824
CG7339	2.3781	0.000453209	0.00443738
noi	3.76926	0.00045406	0.00444047
Vha26	1.50349	0.000458584	0.00447416
TBC1D5	3.54406	0.00046339	0.00451574
blw	1.369	0.000468142	0.00455135
Sar1	1.66051	0.000473664	0.00459965
CG15362	5.06218	0.000480149	0.00465416
Hel25E	2.04709	0.000480401	0.00465416
CG5910	1.38792	0.000484444	0.00468785
CG6345	2.35801	0.000487981	0.00471658
CG9330	1.26055	0.000492524	0.00475495
CG18003	2.26427	0.000498387	0.00480596
CG10428	2.64352	0.000501923	0.00482323
Cpsf73	2.39242	0.000501242	0.00482323
Lapsyn	1.93015	0.000501511	0.00482323
bmm	1.83848	0.000506585	0.00485635
Jafrac1	2.07293	0.000513935	0.00491021
CG4849	2.69096	0.000523623	0.00497982
smid	1.38873	0.000526818	0.00500447
ATPsyngamma	2.04624	0.000528273	0.00501255
RpS3	1.63036	0.000532102	0.00504311
CG9643	2.41822	0.000548882	0.00519029
Spase25	2.97371	0.000554085	0.00523352
mtSSB	3.07538	0.000556595	0.00525125
Ravus	2.39165	0.000559245	0.00527025
Orc4	3.81673	0.000560592	0.00527694
Meltrin	1.44311	0.000561994	0.00527817
Pex12	2.64105	0.000564602	0.00529666
CG7414	1.65105	0.000565737	0.00530131
Iswi	1.76281	0.000567333	0.00530697
CG3699	2.23181	0.000573061	0.0053518
uri	2.63901	0.000574714	0.00536119
CG17597	3.53771	0.000580394	0.0054081
CG1418	1.70465	0.00060395	0.00562128
CG10444	1.44313	0.000611102	0.00567511
Nup43	2.88843	0.000612177	0.00567873
Sply	1.54949	0.000614562	0.00568901
CG10907	1.84736	0.000630017	0.00580526
Sec61gamma	2.12639	0.000629178	0.00580526
CG31098	2.13261	0.000633345	0.00582298
Srr	1.88418	0.000632851	0.00582298
ebi	1.71729	0.000634369	0.00582533
l(3)87Df	1.59341	0.000635005	0.00582533
mRpL49	4.02032	0.000639259	0.00585245
Vha44	1.14025	0.000639373	0.00585245
CG7120	2.15752	0.000641586	0.00585332
Klc	1.40525	0.000641423	0.00585332
Ude	3.12703	0.000640819	0.00585332
CG31441	2.62234	0.000645131	0.0058792
HIPP1	1.22473	0.000650175	0.00591217
CAH9	3.90924	0.000661566	0.00600917
Sc2	1.9522	0.000664127	0.00601924
Mul1	2.71588	0.000665475	0.00602487
CG14511	2.34437	0.000668781	0.00604821
EMC10	3.30135	0.000679797	0.00613444
CG17739	2.74718	0.000682241	0.00614314
CG4325	2.55666	0.000682031	0.00614314
CG6015	3.86235	0.000687557	0.00617758
CG9117	3.47014	0.000696318	0.00624277
Acbp2	2.0157	0.000701698	0.00625809
CG9917	1.56305	0.00070004	0.00625809
CG17385	2.42698	0.000712695	0.00634842
AIMP2	1.92558	0.000716201	0.0063613
babos	2.75304	0.000716442	0.0063613
Pdxk	1.51088	0.000716303	0.0063613
prel	1.64074	0.000718465	0.00637244
Roc2	1.67968	0.000721261	0.00639011
scf	1.64544	0.000721998	0.00639011
Exo84	1.74671	0.000724163	0.00639562
CG17186	1.7074	0.000726312	0.00640777
CG17560	1.99503	0.000729249	0.00642685
Fdx1	1.45284	0.000736634	0.00648503
beta-Man	0.895955	0.000759075	0.00666845
Gapdh2	1.57221	0.000764386	0.00670799
kst	1.48029	0.000766192	0.00670964
poly	1.00435	0.000766101	0.00670964
CG16908	1.89336	0.000785958	0.00686823
CG32473	1.44188	0.000793521	0.00692702
Slbp	4.46017	0.000795587	0.00693775
mRpL36	5.00757	0.000798022	0.00695168
CG13707	2.24635	0.000804604	0.00699432
RpL31	2.43857	0.000809868	0.00703271
Hmgcl	2.70223	0.000813521	0.00704967
L2HGDH	1.78814	0.000812809	0.00704967
CG10628	2.56194	0.000824477	0.00712971
CG34459	2.4232	0.000827483	0.00714578
Ctr9	2.63813	0.000828059	0.00714578
CG2277	2.23064	0.000836627	0.00721221
pirk	2.2141	0.00085974	0.00740376
Rnb	2.64163	0.000864389	0.00743607
grsm	2.21812	0.000873743	0.00750876
CG13926	2.54326	0.000899772	0.00771645
Mccc2	1.27295	0.000901709	0.00772508
CG34140	1.78059	0.00091315	0.00780697
CG11158	1.91507	0.000915275	0.00781707
PGRP-SA	2.27502	0.000918109	0.00783321
VhaSFD	1.84514	0.000945568	0.00804119
fabp	1.21503	0.000949145	0.00805656
ix	1.9788	0.000959768	0.00813009
AGO2	1.00415	0.000971993	0.00821686
CG11723	1.28299	0.00101339	0.00854069
Ctr1A	1.52332	0.0010173	0.00855077
Pcd	3.00934	0.00101749	0.00855077
mRpS9	3.6765	0.00102761	0.00862547
Rpt6	2.62228	0.00104431	0.00873913
CG6066	2.39825	0.0010537	0.0088088
CG11980	1.5606	0.00105586	0.00881798
CG13895	1.53256	0.00107931	0.00897764
312	3.79744	0.00108984	0.00905618
Tak1	1.63605	0.00110861	0.00920292
CG10413	1.1264	0.00111113	0.00921169
CG5390	2.13662	0.00111189	0.00921169
MED20	4.73827	0.00112146	0.00928171
Sh3beta	1.06884	0.00114607	0.00947595
COX6B	2.3238	0.00117449	0.00970122
CG12948	2.14216	0.00117956	0.00973341
CG8858	1.52303	0.00118742	0.00977879
colt	2.20491	0.00119645	0.0098337
mRpS10	2.05647	0.00119773	0.00983439
Rbsn-5	1.31808	0.00121706	0.00998329
CG8369	2.2832	0.00122326	0.0100242
CG4078	1.72727	0.00122859	0.010058
mRpL50	2.32913	0.00124739	0.0101817
CG31223	2.73075	0.00125135	0.0102039
CG14764	1.27664	0.001254	0.0102156
HtrA2	1.18206	0.00126201	0.0102707
Spn55B	4.55973	0.00128843	0.0104652
CG1902	1.26177	0.00130484	0.0105881
Ids	2.96242	0.00131921	0.010663
Ced-12	1.55227	0.00132052	0.0106631
Taf7	1.76762	0.00133921	0.0108036
TM9SF3	1.1922	0.00135707	0.0108947
CG18324	1.51044	0.00136996	0.0109663
CG9336	2.47683	0.00138471	0.0110736
CG34159	1.13192	0.00139339	0.0111115
CG9272	2.62215	0.00139311	0.0111115
CG9686	4.65607	0.00139346	0.0111115
mtDNA-helicase	2.53069	0.00140808	0.0112173
Den1	2.53446	0.00141973	0.0112776
ATPsynO	2.21415	0.00143111	0.0113354
CG45100	3.47113	0.00143033	0.0113354
CG7987	2.31774	0.00143984	0.0113937
CG14812	1.35118	0.00145181	0.0114656
CG9649	2.14826	0.00145268	0.0114656
ClpP	2.73227	0.00145541	0.0114731
Inx3	1.43788	0.00148159	0.0116684
ash1	1.46942	0.00148354	0.0116727
DENR	4.12792	0.00149073	0.0117181
P5CDh1	1.74648	0.00149344	0.0117283
NimB2	2.26747	0.00151081	0.0118423
Nhe3	1.08627	0.00153657	0.0120215
sud1	4.80619	0.00153618	0.0120215
CG6204	1.38252	0.00154107	0.0120454
CG13018	3.1544	0.00155135	0.0121143
CG2064	1.19058	0.00157163	0.0122381
Tg	1.87334	0.00158834	0.0123335
papi	1.40348	0.00159022	0.0123365
CG5707	1.86704	0.00159565	0.0123653
enok	1.41825	0.00159692	0.0123653
CG32425	1.307	0.00160436	0.0124076
CG34325	2.26463	0.0016229	0.0125081
abs	1.73358	0.00164839	0.0126692
cact	1.48324	0.00165672	0.0127215
wun	1.32198	0.00167957	0.012885
CG5114	2.18611	0.00170016	0.0130188
Cdk8	3.18387	0.00170722	0.0130609
CG11248	1.75909	0.00172066	0.0131395
CG4036	1.51633	0.00174929	0.0133044
CG1309	1.37936	0.00175748	0.013331
Had2	3.83515	0.00181611	0.0137544
CG8460	1.54187	0.00182339	0.0137969
shv	1.75472	0.00185315	0.0139838
hook	1.96151	0.00188076	0.0141407
CG45089	1.71927	0.00188851	0.0141861
CG3534	1.2806	0.00189215	0.0142005
Gasz	1.57425	0.00190786	0.0143055
CG11842	1.61321	0.00191309	0.0143318
Bx42	1.27634	0.00192106	0.0143785
CG1271	2.36588	0.00192576	0.0144007
Cat	1.34133	0.00194248	0.0144865
CG6145	1.62286	0.00194461	0.0144893
Prosalpha6	1.25355	0.00194986	0.0145155
Idi	2.29321	0.00195227	0.0145191
Uxs	1.21098	0.00195385	0.0145191
PyK	1.30396	0.00199721	0.0148015
tapas	1.53243	0.00200354	0.0148352
CG1927	0.977422	0.00200704	0.0148459
Su(P)	2.12868	0.00202531	0.0149563
ERp60	1.73253	0.00204043	0.0150542
rswl	1.60292	0.0020422	0.0150542
CG8370	1.7617	0.00204531	0.0150637
pn	1.30461	0.0020484	0.0150731
Phb2	1.4853	0.00205978	0.0151434
CG10674	0.998888	0.0020785	0.015254
CG31229	4.50081	0.00209623	0.0153569
spn-F	1.60039	0.00209974	0.0153691
l(3)07882	1.92135	0.00210923	0.0154185
Rpn13	3.11655	0.00211022	0.0154185
AP-2mu	1.73841	0.00214199	0.0156369
Sec6	1.39004	0.00216565	0.0157958
CG8728	2.79082	0.00216904	0.0158065
CG2617	1.35144	0.00220286	0.0160248
CG6201	2.30505	0.00222226	0.0161505
EloC	1.31056	0.00222403	0.0161505
CG14757	2.1875	0.00223157	0.0161628
CG30059	1.85992	0.00225196	0.0162962
Vps45	1.46393	0.00228515	0.016522
CG1208	1.93226	0.00230536	0.0166246
CG3061	1.07756	0.00232163	0.0167275
Lrr47	2.05488	0.00232406	0.0167304
CG10189	1.43319	0.00233164	0.0167581
anox	4.10618	0.00233786	0.0167861
Sec63	1.14891	0.00234081	0.0167927
GILT3	1.99869	0.00240646	0.0172339
CG31777	1.801	0.00241306	0.0172364
CG5021	1.05389	0.00241147	0.0172364
CG4743	1.14505	0.00243409	0.0173717
Hydr2	1.84857	0.00246591	0.0175706
pug	1.80989	0.0024662	0.0175706
sima	0.942568	0.00248582	0.0176649
zormin	1.34421	0.00250079	0.0177409
CG3008	1.39378	0.00251772	0.0178305
Cul2	0.848011	0.00253003	0.0178871
Mad1	1.97585	0.00252824	0.0178871
Atg14	1.88182	0.00254729	0.0179938
CG7849	2.17162	0.00255984	0.0180517
BomBc3	1.99267	0.00256484	0.0180715
bys	2.58163	0.00257289	0.018089
EDTP	1.09238	0.00260031	0.0182439
l(3)72Ab	1.04039	0.00259966	0.0182439
rdgBbeta	1.53029	0.00260355	0.0182513
CG14823	1.58389	0.00261512	0.0183169
CG4752	2.06147	0.00261851	0.0183252
loj	1.07036	0.00266828	0.0186106
CG8475	1.09853	0.0026942	0.0187756
CG30120	0.885733	0.00272007	0.01894
MRG15	1.91105	0.00273248	0.0190105
Paf-AHalpha	1.78736	0.00275318	0.0191384
GstD1	1.51653	0.00277425	0.0192687
regucalcin	1.60766	0.00280037	0.0194176
Cdc37	2.45733	0.00282057	0.0195087
CG11109	4.33497	0.00281896	0.0195087
CG30109	1.605	0.00282369	0.019514
Dhod	1.52075	0.00282811	0.0195284
Rtc1	2.08654	0.00284109	0.0195691
Sptr	2.45955	0.00286282	0.0196861
mRpS7	0.893959	0.00289088	0.0198625
Sgt1	0.965746	0.00298279	0.0204432
CG7720	1.56455	0.00303623	0.0207238
subdued	1.0796	0.00304264	0.0207505
CG1371	1.14857	0.00304626	0.0207581
CG7550	1.47812	0.00305581	0.0208045
Prp31	2.68892	0.00305809	0.0208045
RpL17	1.34877	0.00306403	0.0208279
Vha16-1	1.11627	0.00309158	0.0209881
Fpgs	1.15978	0.00310883	0.0210806
Acox57D-d	1.53936	0.0031336	0.0212198
CG12104	1.45054	0.0031436	0.0212642
c11.1	1.19928	0.00316568	0.0213613
Rab5	0.865845	0.00316511	0.0213613
CG2493	1.77697	0.00324097	0.0217807
Cbp80	1.36109	0.00325169	0.021807
CG6418	1.76823	0.00325604	0.0218113
CG6428	1.52567	0.00328357	0.0219425
mRpS2	3.4413	0.00329345	0.0219908
AdSL	2.7973	0.00330852	0.0220736
Rnmt	1.82068	0.00332379	0.0221399
Gale	1.6535	0.00335943	0.0223594
alpha-Est5	0.992003	0.00338886	0.0225371
foi	1.43252	0.00339158	0.0225371
GAPcenA	1.24331	0.0033997	0.022573
Myo61F	1.38932	0.00341467	0.0226543
CG30349	2.51236	0.00346839	0.0229373
CG13667	1.53615	0.00350676	0.0231541
CG10646	2.45764	0.00351938	0.0232005
CG8108	2.01987	0.00352821	0.0232402
ntc	2.69929	0.00353588	0.0232723
abo	1.14077	0.00356524	0.0234469
mRpS18C	4.30473	0.00360371	0.0236501
E(z)	1.62909	0.00363142	0.0237971
CG11076	1.52734	0.00370095	0.0241369
CG31648	2.9682	0.00370305	0.0241369
CG9154	2.15146	0.00370508	0.0241369
spag	1.6935	0.00371085	0.0241555
MED22	3.27955	0.00372057	0.0241998
beta4GalT7	1.87661	0.00372951	0.0242389
EndoG	3.63707	0.00379168	0.0245468
CG3513	1.4136	0.00381307	0.0246275
CG6144	1.8173	0.00391579	0.0251929
Clamp	1.06112	0.00395478	0.0254135
ABCB7	2.26547	0.00401338	0.0257608
CG15443	1.83362	0.00405009	0.0259162
CG14207	1.65001	0.0040867	0.0259901
Gp150	1.33807	0.00408136	0.0259901
JMJD7	1.64455	0.00408146	0.0259901
Lon	1.00806	0.00406898	0.0259901
Pp1-87B	1.16388	0.00408515	0.0259901
SPH93	4.1395	0.00408365	0.0259901
tst	1.08373	0.00407912	0.0259901
Prosalpha3	1.68508	0.00409651	0.0260325
Arc2	2.75136	0.00415243	0.0263273
Npc2g	2.13955	0.00415717	0.0263372
CG1103	1.29659	0.00420629	0.026547
ND-ASHI	1.86758	0.00429883	0.0269655
phr	1.92125	0.00430428	0.0269655
Sec23	1.65091	0.00430512	0.0269655
Sym	1.42368	0.00429852	0.0269655
beta4GalNAcTA	1.39407	0.00440108	0.0274835
Hsc70-5	1.26973	0.00440672	0.0274981
CG7530	1.65845	0.00449194	0.0280088
Inx2	1.07643	0.0045065	0.0280784
CG45045	2.85621	0.00453073	0.0282047
Pgant8	1.96719	0.00456303	0.0283242
eIF1A	1.40183	0.00457117	0.0283344
Uba2	0.977386	0.00457149	0.0283344
fry	1.21885	0.00458566	0.028401
Pepck2	2.72996	0.0046177	0.0285567
Brf	1.8757	0.00462796	0.0285989
DEF8	1.05479	0.00465794	0.0287627
CG11837	2.07148	0.00471606	0.0290783
CG13994	1.10927	0.0047886	0.0294162
mRpL42	3.12066	0.00478583	0.0294162
CG9890	2.52214	0.00491059	0.0300739
OstDelta	0.775951	0.0049138	0.0300739
CG34125	1.77948	0.0050116	0.0305822
CG13397	1.4097	0.00503158	0.0306815
mRpL28	1.81432	0.00507656	0.0309103
alpha-Est2	1.31215	0.00508208	0.0309213
Csl4	3.61379	0.00510436	0.031007
IntS9	1.45273	0.00510738	0.031007
PIG-K	1.69347	0.00512988	0.0310526
CG13484	2.06107	0.00523487	0.0316189
mRpL13	2.95479	0.00524229	0.0316407
RpS24	1.88788	0.005281	0.0318512
CG11334	1.78269	0.00539477	0.0323917
p24-1	1.54961	0.00539797	0.0323917
Lst8	1.50963	0.00543755	0.0325821
inc	1.03288	0.00545035	0.0326117
Arl1	2.17662	0.00546499	0.0326757
CG4896	1.73439	0.00548876	0.0327705
Hs2st	1.45509	0.00553918	0.0330003
fok	1.50878	0.005611	0.0333085
qkr58E-3	0.8536	0.00564341	0.0334769
CG8188	0.831765	0.00566655	0.0335777
tws	0.938314	0.00566848	0.0335777
Prosbeta7	1.55611	0.00571675	0.0338394
CG5009	0.96972	0.00573599	0.0339291
CG3756	2.35144	0.00574908	0.0339581
Rab8	1.01069	0.00577233	0.0340711
CG33672	1.64469	0.00581227	0.0342581
CG44325	1.21591	0.0058714	0.0345484
CysRS	2.6258	0.00587403	0.0345484
Gnmt	1.96188	0.00589899	0.0346461
GILT2	1.16652	0.0059337	0.0348173
nero	2.86185	0.00593654	0.0348173
Cep97	1.85818	0.00597288	0.0350057
CG14997	2.19231	0.00602446	0.0352085
DCTN6-p27	1.05294	0.00608557	0.0355406
Ir85a	0.957082	0.0061534	0.0358857
CG5044	1.40141	0.00616235	0.0358879
Elp3	1.98666	0.00621363	0.0361611
CG11523	1.79384	0.00627923	0.0364661
hpo	1.09335	0.00630057	0.0365389
Mdh2	1.30977	0.00634077	0.0366951
ThrRS	1.65642	0.0063602	0.0367818
CG2608	1.76166	0.00642123	0.037083
CG7148	1.98739	0.00644847	0.0371627
CG5510	1.24718	0.00648462	0.0372587
Bruce	0.867559	0.00663401	0.037918
Cyp4d8	1.0411	0.00663802	0.037918
CG4679	1.32326	0.00664987	0.037928
Ras64B	1.44178	0.0066457	0.037928
RpII15	1.51045	0.00670385	0.0381627
pelo	1.11268	0.00689772	0.0391264
CG13868	1.06749	0.0069065	0.0391494
SREBP	1.36875	0.00691439	0.0391674
Plod	1.60004	0.0069205	0.0391752
beta-Spec	1.03222	0.00693914	0.0392272
DhpD	1.22729	0.00695008	0.0392355
Ku80	1.43444	0.00719618	0.0404596
TTLL12	1.33589	0.00723403	0.0406448
Arc1	1.70858	0.00730182	0.0409702
CG1637	1.2872	0.00733259	0.0411151
mon2	0.955577	0.00736731	0.0412818
Act42A	1.86419	0.00739552	0.0413004
Rift	2.29732	0.00738722	0.0413004
CG5189	0.74443	0.00747048	0.0416069
ND-B14	1.76107	0.00752658	0.0418351
S6KL	1.52763	0.00753411	0.0418489
Tsp42Eq	2.53258	0.00760436	0.0422108
bsf	1.09307	0.00762829	0.0422588
Sp7	1.51501	0.00766141	0.0424139
eIF3f1	1.64623	0.00772498	0.0426243
CG4553	2.05243	0.00779449	0.04295
Sodh-2	2.39761	0.00787112	0.0433147
Sodh-1	1.05159	0.00790159	0.0434535
metl	1.03086	0.00792723	0.0435656
CG17359	1.90451	0.00794498	0.0436343
CG33671	1.58345	0.00798114	0.0437459
Ubx	0.82463	0.0081625	0.0446438
ACC	1.09856	0.00825446	0.045095
CG6659	1.46406	0.0082629	0.0451114
Spt-I	1.87953	0.00830246	0.0452381
eEF2	0.987928	0.00838224	0.045553
CG5618	1.16337	0.00842422	0.0455815
hll	1.99009	0.00842596	0.0455815
RpI1	1.90085	0.0084011	0.0455815
Uba3	1.47294	0.00840892	0.0455815
Sfxn2	1.35033	0.00843997	0.0456276
CG42308	1.03325	0.00849461	0.0458752
Txl	0.969794	0.00849684	0.0458752
MED6	1.58522	0.0085271	0.0460086
CG4287	0.804013	0.00855584	0.0461037
wkd	1.90936	0.00860569	0.0462821
CG6665	1.78109	0.00871281	0.0467672
CG13126	1.53401	0.00883042	0.0473066
CG3511	1.27775	0.00886516	0.0474314
ema	2.08139	0.00900953	0.0480489
RpL6	1.13582	0.00901732	0.0480595
CG9389	2.43815	0.00903202	0.048107
CG2017	1.96963	0.00906389	0.0482457
CG6638	1.58286	0.0090998	0.0483389
PrBP	0.962418	0.0091047	0.0483389
CG6550	1.31963	0.00925968	0.0490674
nSMase	1.28984	0.00927819	0.0491028
TyrRS	1.61771	0.00927661	0.0491028
Rrp42	2.82453	0.00931067	0.0492432
MFS18	1.71829	0.00937978	0.0495163
Cyp28a5	1.27643	0.00939157	0.0495447
KLHL18	1.37954	0.00942573	0.0496302
RpL18	1.36615	0.009446	0.0496551
Smyd4-4	1.42944	0.00944841	0.0496551
CG10208	2.18158	0.00946245	0.0496973
CG8319	1.46183	0.00947404	0.0497267
ChT	-2.8157	3.27798e-07	9.09173e-06
RunxA	-2.97627	1.64544e-06	3.63885e-05
scrt	-2.77369	1.81036e-06	3.94051e-05
para	-1.75574	2.11951e-06	4.50695e-05
CG7304	-2.82297	2.91759e-06	5.9158e-05
sea	-3.58383	4.64704e-06	8.85928e-05
Syn	-2.63505	7.99226e-06	0.000141927
CG12605	-2.85929	1.09384e-05	0.00018859
Mocs2B	-1.27708	1.67177e-05	0.000276181
woc	-1.33658	1.96461e-05	0.000312117
CG7606	-2.61998	2.01169e-05	0.000317938
CG8916	-2.80016	2.12703e-05	0.000333252
CG8419	-2.1548	2.1594e-05	0.000335983
Rdl	-1.69228	2.32188e-05	0.000355265
nAChRalpha1	-2.65637	2.57988e-05	0.000389951
Hrb98DE	-1.49735	2.86174e-05	0.000426075
ZnT63C	-1.5657	3.48797e-05	0.000507896
chinmo	-1.62236	3.76011e-05	0.000544199
pHCl-1	-2.18117	4.04669e-05	0.000580609
Ugt303B3	-1.83342	4.34639e-05	0.00061826
pim	-3.44493	4.77078e-05	0.000668312
CG14736	-2.22776	4.96042e-05	0.000691374
Sh	-1.8444	5.49746e-05	0.000752547
CG17193	-1.91269	5.80315e-05	0.000783803
brat	-1.36986	6.4929e-05	0.000867079
oc	-2.04594	7.00263e-05	0.0009262
CG32700	-1.66027	7.94235e-05	0.001034
Mocs2A	-1.14667	8.56924e-05	0.00111039
fred	-1.76008	0.000101353	0.00128521
Octbeta1R	-1.95772	0.000102767	0.00129916
HisCl1	-2.21053	0.000107197	0.00133883
CG33253	-2.27917	0.000108622	0.00135459
CG34370	-1.81185	0.000110226	0.00136457
Mur29B	-3.86815	0.000121226	0.00148717
mspo	-1.97976	0.000132575	0.0015934
vanin-like	-2.63859	0.000138184	0.00165124
fru	-1.79747	0.000141415	0.00168366
Rrp47	-1.19352	0.000144146	0.00170772
nAChRalpha7	-1.79404	0.000146825	0.00173697
Maf1	-1.08852	0.000155837	0.00182022
jus	-1.58171	0.000172233	0.00198655
SPR	-1.90292	0.000183384	0.00208044
CG4483	-3.14646	0.0001849	0.00209477
Or69a	-2.38461	0.000189885	0.00213665
CG8461	-1.12626	0.000190902	0.00214519
CG8929	-1.00377	0.000198425	0.00221473
mmd	-1.61117	0.000199144	0.00221976
tey	-2.77991	0.000222385	0.00243947
Jhedup	-2.36967	0.000245883	0.00267249
TwdlG	-3.0029	0.000259365	0.00277537
CG32437	-2.30762	0.000277358	0.002931
hang	-1.09627	0.000282742	0.00296432
CG31091	-1.76044	0.000315268	0.00324382
CG3106	-1.97543	0.000319843	0.00328681
inv	-1.94864	0.000329964	0.00338244
ACXA	-2.17525	0.000333456	0.00340981
wde	-1.28212	0.000384111	0.0038518
CG14820	-2.93328	0.000407168	0.00404388
Atg101	-2.90486	0.000426285	0.00419357
CARPA	-1.95003	0.00045504	0.00444481
SMC2	-1.6754	0.000465934	0.0045352
Hr96	-1.19812	0.000502833	0.00482638
Rbp6	-1.20942	0.000507126	0.00485635
E(Pc)	-1.1835	0.000512528	0.00490242
CG11760	-2.71433	0.000517395	0.0049319
CG2926	-1.05345	0.000517142	0.0049319
Dop2R	-2.84089	0.000521505	0.00496538
unc-13-4A	-1.93163	0.000537198	0.00508559
CG42789	-2.17682	0.000561756	0.00527817
CG12728	-1.1022	0.000567621	0.00530697
CG7368	-1.68177	0.000604835	0.0056232
x16	-1.8674	0.000614657	0.00568901
CG12075	-1.80739	0.000623205	0.00576169
dgrn	-0.996902	0.000629348	0.00580526
CG14440	-2.69119	0.000647699	0.00589612
jing	-1.20133	0.000662892	0.00601462
CG31221	-1.53115	0.000674784	0.00609584
sn	-1.41805	0.000683774	0.00615026
E(bx)	-0.80098	0.000695934	0.00624277
CG8861	-1.85245	0.000698031	0.00625137
CG12374	-2.44858	0.000701256	0.00625809
Sp1	-1.91765	0.000701799	0.00625809
eag	-1.56818	0.000723294	0.00639475
Mco1	-1.87731	0.000748603	0.00658342
CG13538	-2.53945	0.000775026	0.00677984
CG10062	-1.64164	0.000802654	0.00698469
CG32719	-1.84361	0.00081787	0.00707995
Cirl	-0.975116	0.000888308	0.00762602
MED21	-1.35457	0.000912817	0.00780697
CG12866	-1.96177	0.000925839	0.00789104
CG9386	-1.27663	0.000941539	0.00801662
CG17715	-0.846535	0.000946364	0.00804119
eyg	-1.95763	0.000958753	0.00812979
Frq2	-1.7293	0.000970767	0.00821487
mAChR-B	-1.88308	0.00100888	0.00851136
RhoGAP100F	-1.62151	0.00100839	0.00851136
jtb	-2.74666	0.00101768	0.00855077
Dhc36C	-1.30292	0.00104025	0.00872274
neur	-1.93904	0.00104301	0.00873703
zld	-1.80031	0.00105948	0.00883933
Alk	-1.64185	0.00106585	0.00888348
CG2269	-2.30107	0.00107468	0.0089481
CG3253	-2.28829	0.00118575	0.00977481
Ugt303B1	-1.59876	0.00119134	0.00980139
dpr1	-1.42307	0.00123619	0.0101102
CG33269	-3.98494	0.00124209	0.0101484
Klp54D	-1.89585	0.00127965	0.0104041
VGlut	-2.06449	0.00131127	0.0106299
Ip259	-1.21537	0.00131529	0.0106521
CadN	-1.36499	0.00131874	0.010663
CG2556	-2.14141	0.00134276	0.0108217
PsGEF	-1.81818	0.00134434	0.0108239
Mco3	-1.69483	0.0013528	0.0108815
CG11920	-1.19334	0.00135545	0.0108922
btv	-1.69084	0.00136365	0.0109369
HLH4C	-3.40947	0.00136507	0.0109377
sca	-2.48136	0.00141068	0.0112272
GstO1	-0.969201	0.00141752	0.0112708
CG33217	-1.03739	0.00142295	0.0112923
Lim1	-1.3577	0.00145307	0.0114656
CG8578	-1.24996	0.00150362	0.0117971
CG14435	-0.928335	0.00155803	0.012155
Pten	-0.923348	0.0015597	0.0121566
CG5122	-1.78776	0.00157618	0.012262
CG13177	-1.85499	0.00158555	0.0123233
gus	-0.98605	0.00160537	0.0124076
CG15019	-1.16561	0.00160892	0.0124178
CG7166	-1.815	0.00160969	0.0124178
sif	-1.52471	0.00162921	0.012545
Fic	-1.14401	0.00164025	0.0126184
CG4301	-1.50358	0.00169656	0.0130033
BubR1	-1.37845	0.00170952	0.0130664
CG34196	-3.12856	0.00172969	0.0131962
pho	-0.860962	0.00173157	0.0131984
CG33258	-1.92818	0.00173384	0.0132036
GluRIB	-1.56584	0.00175053	0.0133044
Ugt303B2	-2.35788	0.00175189	0.0133044
Duba	-1.09542	0.00175861	0.013331
CG42613	-1.20138	0.00183405	0.0138649
CG9650	-1.96263	0.00184152	0.0139087
CG13293	-1.75188	0.00185924	0.0140057
Tsen54	-1.30141	0.00185944	0.0140057
CG4612	-1.10242	0.00188022	0.0141407
Nsun2	-1.93017	0.00193215	0.0144354
Rap2l	-0.984424	0.0019378	0.0144646
CG4259	-1.21489	0.00196251	0.0145574
CG6123	-1.59504	0.00196224	0.0145574
Tbh	-1.41927	0.00200857	0.0148459
CG14985	-1.09168	0.00206577	0.015174
Dhc93AB	-1.36005	0.00208515	0.0152892
CG31191	-1.29586	0.00218361	0.0158988
CG10019	-1.5649	0.00222713	0.0161589
CG33143	-1.87746	0.00223065	0.0161628
CG6870	-1.24646	0.00230079	0.0166062
elB	-1.4166	0.00230036	0.0166062
pre-mod(mdg4)-E	-3.39493	0.00233194	0.0167581
CG3842	-1.66802	0.00235468	0.0168776
CG14701	-0.986824	0.00240878	0.0172356
CG34034	-2.22292	0.00246926	0.0175773
mthl15	-1.50002	0.0024842	0.0176649
cmet	-1.81754	0.00249285	0.0176997
CG43658	-0.922609	0.00251513	0.0178273
oaf	-0.924418	0.00255498	0.0180327
Ac13E	-1.11108	0.00257013	0.018089
RIOK2	-1.19003	0.00257386	0.018089
CG32107	-1.60663	0.00262143	0.0183301
CG13131	-2.32239	0.00263664	0.0184209
Lint-1	-1.17075	0.00264302	0.01845
grh	-1.24362	0.00278632	0.0193363
CG3502	-1.47629	0.00281488	0.0195019
BicD	-1.03855	0.00283779	0.0195682
Rubicon	-1.17839	0.00283861	0.0195682
Ggamma30A	-1.47411	0.0028609	0.0196861
CG33986	-2.49499	0.00293364	0.0201396
CG13766	-0.931085	0.00294403	0.0201942
gol	-1.3979	0.00298839	0.0204647
CG42346	-1.44909	0.00299654	0.0205036
CG18420	-1.7877	0.00300568	0.0205491
Tlk	-0.841762	0.00300896	0.0205546
Helz	-0.99419	0.00309266	0.0209881
CG33301	-1.43778	0.00313449	0.0212198
CG43689	-1.69724	0.00315779	0.0213428
ckd	-2.17677	0.00320257	0.0215751
Mes4	-1.13809	0.00320096	0.0215751
Cyp4d21	-2.24571	0.00322251	0.0216918
CG18787	-1.08465	0.00322575	0.021696
CG2528	-1.73344	0.00324661	0.0218009
CG12239	-1.73191	0.00325278	0.021807
Sf3b5	-0.949046	0.00326757	0.0218708
CG13663	-0.925547	0.0032728	0.0218881
CG7252	-1.81827	0.00331245	0.0220821
LManV	-1.68874	0.00343774	0.0227891
Claspin	-1.40555	0.00346095	0.0229246
Kr	-3.51201	0.00346396	0.0229263
OtopLb	-1.91595	0.00349783	0.0231135
Ekar	-1.51946	0.00351207	0.0231707
Cap-H2	-1.0164	0.00360469	0.0236501
CG44422	-1.51729	0.00360166	0.0236501
comm3	-1.41383	0.00363284	0.0237971
CycE	-1.4982	0.0036459	0.0238638
ppk23	-2.93284	0.00365095	0.023878
nAChRalpha5	-1.77777	0.00366915	0.0239781
CYLD	-0.833236	0.00370473	0.0241369
CG10910	-2.39243	0.00374349	0.0243107
CG14464	-0.95247	0.00375783	0.0243847
Gycbeta100B	-3.486	0.00376904	0.0244383
fipi	-1.81332	0.00377558	0.0244616
JIL-1	-0.737836	0.00380993	0.0246275
toy	-1.37198	0.00381157	0.0246275
Ugt37C1	-1.25611	0.00383663	0.0247604
mRpS29	-1.259	0.00384127	0.0247711
CG12684	-2.39315	0.00388158	0.0250116
Toll-9	-1.80145	0.00388698	0.0250269
Sac1	-1.08694	0.00395621	0.0254135
Ir76a	-1.1876	0.0040211	0.02579
side-VI	-1.79733	0.00402415	0.02579
Appl	-1.28187	0.00404737	0.0259162
Ir21a	-1.84531	0.00408179	0.0259901
Arl4	-0.780111	0.00410187	0.0260466
sty	-1.15121	0.00412581	0.0261785
CG17508	-0.977699	0.00416923	0.0263934
AstA-R1	-1.57845	0.00418687	0.0264849
sbm	-2.08651	0.00419452	0.0265131
CG10395	-1.10496	0.00420552	0.026547
CG8852	-2.41395	0.0042148	0.0265805
CG31886	-1.18193	0.0042326	0.0266724
CG12507	-2.03699	0.00426128	0.0268328
CG43245	-2.17786	0.00426601	0.0268422
Reph	-0.94053	0.00428287	0.0269279
Chd3	-2.31618	0.00430325	0.0269655
CG10859	-1.5263	0.00435938	0.0272848
CG45263	-1.48983	0.00438496	0.0274242
Cpr51A	-1.61237	0.00439565	0.0274703
brp	-1.52794	0.00453499	0.0282047
CG5144	-1.57949	0.00454037	0.0282047
fne	-1.30818	0.00453729	0.0282047
Axud1	-1.06293	0.00461614	0.0285567
Damm	-1.77255	0.00466737	0.0287995
CG32982	-1.50031	0.00472027	0.0290826
rt	-3.11191	0.00473	0.0291209
CG10752	-2.31001	0.00475203	0.0292349
Achl	-1.48207	0.00483611	0.0296861
CG31800	-0.779314	0.00489391	0.0300186
NFAT	-0.977148	0.00490335	0.0300543
CG6154	-1.80312	0.0049239	0.0301135
mei-P26	-1.02132	0.00496163	0.0303219
Pits	-0.828263	0.00499474	0.0305017
AP-1gamma	-0.852761	0.00506236	0.0308466
AstC-R1	-2.81169	0.00509334	0.0309671
dom	-1.16177	0.00511384	0.0310141
Octalpha2R	-1.33642	0.00511604	0.0310141
CG2865	-0.94899	0.0051266	0.0310526
Ripalpha	-1.01882	0.00514157	0.0311007
CG32850	-0.892481	0.00521644	0.0315305
N	-1.37372	0.00530444	0.0319693
CBP	-2.67243	0.00534008	0.0321406
CG31712	-0.868907	0.00534061	0.0321406
sff	-1.62436	0.00536002	0.032234
CG44405	-1.60375	0.00538433	0.0323567
CG8560	-1.86232	0.00540553	0.0324136
CG13670	-2.70009	0.00544362	0.0325949
CG5039	-0.883181	0.00547328	0.0327017
Tsp39D	-0.949297	0.00550236	0.0328281
nompC	-1.3231	0.00552494	0.0329391
CG17683	-0.67859	0.00557695	0.033136
CG32756	-1.10028	0.00557548	0.033136
CG42296	-2.66038	0.00557084	0.033136
Con	-1.50843	0.00557795	0.033136
CkIIalpha	-0.657482	0.00574289	0.0339457
eIF4B	-0.819821	0.00580473	0.034238
NiPp1	-1.09161	0.00585434	0.0344816
CG32365	-1.5527	0.00587938	0.0345554
CG40045	-0.764495	0.0060007	0.0351016
CG9246	-1.16734	0.00600194	0.0351016
Tim17b	-0.697294	0.00600058	0.0351016
CG8089	-0.850634	0.00612021	0.0357177
CG13070	-1.50595	0.00615765	0.0358857
CG42579	-2.98516	0.00624329	0.0363083
loh	-1.68633	0.00626376	0.0364018
SK	-1.34005	0.00629653	0.0365389
CG13575	-2.65843	0.00634039	0.0366951
CG43759	-1.3719	0.0063373	0.0366951
eIF4H1	-0.874876	0.00636912	0.0368077
jeb	-1.26264	0.00644329	0.0371627
St3	-0.855548	0.00644845	0.0371627
unk	-0.834919	0.00646602	0.037238
CG31601	-1.88754	0.0064772	0.0372507
Taf13	-0.898338	0.0064745	0.0372507
CG12769	-1.38712	0.0064876	0.0372587
mGluR	-1.57031	0.00655971	0.0376468
AGO3	-1.03324	0.00659045	0.0377971
CG32106	-1.38311	0.00661279	0.0378728
CG4751	-1.27066	0.006609	0.0378728
CG15544	-2.0941	0.00663835	0.037918
DIP-zeta	-1.45232	0.00663897	0.037918
CG31140	-1.59944	0.0066929	0.0381472
CG43783	-0.991934	0.00670483	0.0381627
tau	-1.08709	0.00673522	0.0383094
Kebab	-2.12923	0.00680166	0.0386609
tty	-1.92437	0.00683153	0.038804
CG12547	-0.847839	0.0068873	0.039094
alpha-Man-IIb	-1.63194	0.00693769	0.0392272
MetRS	-1.2746	0.00694734	0.0392355
CG8908	-1.15513	0.00696754	0.0393074
CG40439	-0.790849	0.00699994	0.0394633
dysc	-1.67231	0.00708618	0.0399223
robo3	-1.66787	0.00714559	0.0402297
Nlg3	-2.04202	0.00716598	0.0403172
CG34015	-0.766445	0.00727426	0.0408432
CG4382	-1.85837	0.00738525	0.0413004
Notum	-1.20007	0.00739066	0.0413004
Trf2	-0.769981	0.00739103	0.0413004
Pcl	-1.13072	0.00740929	0.0413494
Spf45	-0.775035	0.00742394	0.0414033
Glyat	-1.04962	0.00743337	0.041428
CG7194	-1.27421	0.00748666	0.041669
S6k	-0.892887	0.00752156	0.0418351
CG32544	-1.51604	0.00761957	0.0422397
CG44837	-1.62532	0.00761976	0.0422397
Crk	-0.650685	0.00768423	0.0425119
CG42795	-1.47623	0.00769526	0.0425445
CG44153	-1.65206	0.0077251	0.0426243
HDAC4	-0.994171	0.0077187	0.0426243
Rpb11	-0.937787	0.00774462	0.0427036
PPYR1	-2.14022	0.00785173	0.0432366
CngA	-1.69089	0.00796719	0.0436983
mof	-1.17452	0.00796584	0.0436983
CG9164	-1.53366	0.00807278	0.044219
Alg-2	-0.748279	0.00816649	0.0446438
CG13101	-1.10015	0.00815898	0.0446438
Ncoa6	-0.808233	0.00827071	0.0451244
CG14907	-1.09672	0.00828451	0.0451699
DIP-alpha	-1.13877	0.00834256	0.0453969
Ns1	-1.14455	0.00833877	0.0453969
dnc	-0.784339	0.00837338	0.0455347
dpr8	-1.42897	0.00838834	0.0455563
CG17652	-0.910953	0.00842366	0.0455815
Ste:CG33236	-2.15743	0.0084239	0.0455815
CG34401	-0.72778	0.00854667	0.0460842
Keap1	-1.07535	0.00856413	0.0461184
nSyb	-1.64348	0.00859317	0.0462448
CG12112	-1.03099	0.00861351	0.0462941
ens	-0.907037	0.0087086	0.0467672
sNPF-R	-1.6322	0.00873107	0.0468349
nan	-1.36391	0.00878866	0.0471133
Nost	-0.960413	0.00884909	0.0473761
CG11929	-1.48267	0.00887587	0.0474581
CG14024	-1.55442	0.00890815	0.0476
TotX	-2.0785	0.00897877	0.0479465
CG5727	-0.911118	0.00899202	0.0479864
CG33947	-0.920703	0.00908729	0.0483384
PK2-R2	-2.33003	0.00909295	0.0483384
PGAP2	-0.940636	0.00918637	0.0487413
CG2990	-1.68806	0.00920689	0.0488189
CG3198	-0.92399	0.0093338	0.0493341
CG11077	-1.11461	0.0093802	0.0495163
SA	-1.03077	0.00939913	0.0495531
Adi1	-0.769268	0.00940948	0.0495761
bma	-1.08369	0.0094412	0.0496551

## Sheet: Hemocyte_I
Gene symbol	log2FoldChange	p-value	adjusted p-value
CG14907	10.5687	5.14536e-25	3.24878e-21
CG3700	0.964729	6.11867e-23	1.93166e-19
Nepl10	0.999305	1.75663e-22	3.69713e-19
CG31198	0.722697	1.22921e-19	1.29353e-16
CG13531	0.78	4.68964e-18	3.29004e-15
CG10126	7.66794	2.79975e-17	1.35982e-14
CG8435	0.678712	7.88186e-17	3.31774e-14
IBIN	5.93494	1.91367e-11	2.32363e-09
CG30002	12.2615	2.60661e-11	2.99238e-09
ci	8.83416	9.21252e-11	9.23299e-09
Dbp73D	9.89218	6.91732e-10	5.82346e-08
CecC	11.2084	9.11053e-10	7.28151e-08
Ctr1A	7.27958	2.48668e-09	1.82568e-07
CG10376	8.87526	3.17517e-09	2.25259e-07
Irp-1A	6.51746	3.59117e-09	2.49172e-07
CG11841	11.2969	5.26087e-09	3.57173e-07
AttD	9.72373	6.08104e-09	3.99955e-07
CG42807	4.89674	9.74244e-09	6.15138e-07
BomBc3	5.4889	1.14251e-08	7.14241e-07
chico	11.8099	2.05638e-08	1.23657e-06
CecA2	10.0411	6.47507e-08	3.68321e-06
Drs	5.31335	8.39576e-08	4.60964e-06
Spn77Ba	6.99079	8.68375e-08	4.72665e-06
CG10512	7.97251	1.10071e-07	5.79159e-06
CG42672	7.29012	1.3354e-07	6.89877e-06
Nep4	10.4564	1.3979e-07	7.06106e-06
Tep4	4.41977	1.87614e-07	9.32754e-06
Cortactin	7.26347	1.9602e-07	9.59433e-06
BomS1	4.22182	2.75545e-07	1.32809e-05
ras	7.92151	3.718e-07	1.76507e-05
Nepl15	7.98107	4.95782e-07	2.28494e-05
IM18	5.36428	5.09443e-07	2.33089e-05
jigr1	7.56015	5.3961e-07	2.43364e-05
CG9356	6.84832	5.4395e-07	2.43582e-05
CG16965	10.3429	5.85832e-07	2.60489e-05
Obp18a	4.54634	6.51622e-07	2.87716e-05
CG2217	5.47014	6.7724e-07	2.96951e-05
CecA1	7.56147	7.37226e-07	3.21024e-05
GstZ1	8.13157	9.88237e-07	4.27379e-05
CG10332	5.00418	1.068e-06	4.58733e-05
DENR	9.16215	1.16585e-06	4.97376e-05
DptA	6.02373	1.25739e-06	5.3283e-05
Pur-alpha	4.19392	1.40638e-06	5.88072e-05
Pitslre	6.23922	1.52885e-06	6.35078e-05
PGRP-LF	9.63485	1.67186e-06	6.89942e-05
CG15117	11.5136	1.696e-06	6.95361e-05
Bug22	10.7085	2.19719e-06	8.83635e-05
Hmgcl	7.73564	2.79387e-06	0.000110947
cher	6.32507	2.89361e-06	0.000114189
CG10444	6.50429	3.39987e-06	0.000133334
pio	8.20037	3.90552e-06	0.000151285
Rbcn-3A	6.24546	4.26812e-06	0.000164322
capu	9.00015	4.3322e-06	0.000165779
CG12213	8.34134	4.42764e-06	0.000168404
yuri	7.13092	4.45415e-06	0.000168404
Glg1	10.0408	4.75211e-06	0.0001786
Papst2	8.24536	5.78542e-06	0.000216149
rgn	8.43514	6.06811e-06	0.000225377
CG42740	4.74522	6.4436e-06	0.000237923
Ten-m	3.94516	7.24857e-06	0.000264552
CG3999	9.556	7.99514e-06	0.000286826
Spn28Dc	8.91634	8.81692e-06	0.00031452
CG3534	6.06042	8.99854e-06	0.000319195
dop	5.73109	1.26967e-05	0.000447862
Adf1	9.27171	1.33545e-05	0.000468448
par-6	7.56708	1.34597e-05	0.000469528
Jafrac2	6.80736	1.37063e-05	0.000475504
GM130	9.09807	1.55565e-05	0.000530939
CG30010	6.72703	1.621e-05	0.000550269
Tep1	8.61954	1.81756e-05	0.000613694
AttC	4.18343	1.85862e-05	0.000624218
CG31955	5.6843	2.00743e-05	0.000670631
GNBP-like3	4.69551	2.30868e-05	0.000763193
Coq3	8.49998	2.35297e-05	0.000773783
CG9467	5.67286	2.5296e-05	0.000823294
Amacr	8.95019	2.79325e-05	0.00090444
CG12129	6.64344	3.16284e-05	0.00101889
CG32264	5.9951	3.22282e-05	0.00103294
ZnT41F	6.04449	3.27101e-05	0.00104309
Cyp9b1	7.38229	3.79467e-05	0.00119798
CecB	8.43593	4.01618e-05	0.0012616
CG9646	5.50019	4.05093e-05	0.00126622
Mtch	6.74841	4.19915e-05	0.00129968
Piezo	5.31216	4.24967e-05	0.0013089
Ugt301D1	8.68198	4.28695e-05	0.00131397
PGRP-SB1	5.31381	4.41266e-05	0.0013395
CG4592	5.0617	4.40554e-05	0.0013395
CG46313	8.42246	4.57062e-05	0.00137614
mon2	7.28334	4.57696e-05	0.00137614
CG43236	3.90708	4.88507e-05	0.00145492
CG9498	9.04542	4.96756e-05	0.00145885
Sid	6.3717	4.94509e-05	0.00145885
CG2145	4.85679	5.03451e-05	0.00147166
LeuRS	0.879019	5.06131e-05	0.00147268
tsu	5.69801	5.40183e-05	0.00156112
brwl	5.50075	5.43945e-05	0.00156112
Slmap	4.2572	5.51514e-05	0.0015709
pdgy	5.42731	5.58666e-05	0.0015818
Ntan1	6.29463	5.65171e-05	0.00159308
18w	5.82084	5.82448e-05	0.00163448
stac	5.9119	6.07904e-05	0.00169088
su(w[a])	8.08009	6.38073e-05	0.0017593
Ugt317A1	5.42026	6.44364e-05	0.00176126
BomBc1	4.96196	7.04867e-05	0.0019101
Sp212	8.24884	7.22753e-05	0.00194201
wde	7.80875	7.2785e-05	0.00194201
SecS	5.72363	7.28944e-05	0.00194201
CG10352	7.56071	7.36375e-05	0.00194878
CG18067	3.2441	7.40746e-05	0.00194878
Cadps	6.96375	7.59537e-05	0.00198992
DptB	4.6897	8.01891e-05	0.00209221
SppL	5.68158	8.10766e-05	0.00210666
CG5287	5.24642	8.45001e-05	0.00218661
yellow-c	7.6635	8.49494e-05	0.00218927
CG9515	8.34083	8.71181e-05	0.00223603
Cyp12c1	8.04879	8.94833e-05	0.00225099
CG3008	6.10711	8.90086e-05	0.00225099
ND-42	4.36672	8.93193e-05	0.00225099
CG42668	5.63884	8.99522e-05	0.0022538
CG46317	5.55486	9.0986e-05	0.00227069
Rab39	5.08771	9.26938e-05	0.00230421
BomS5	3.17287	9.78551e-05	0.00242297
CG9890	8.49237	0.000107	0.00261387
CG4239	7.91168	0.000107221	0.00261387
IMPPP	3.9091	0.000111299	0.00270285
CG6724	7.41425	0.000112115	0.00271127
CG42255	5.51306	0.000112504	0.00271127
betaGlu	0.787145	0.000116572	0.0027986
Act87E	5.37738	0.000117124	0.00280122
CG30022	6.30357	0.000125894	0.00296656
CG3652	5.71969	0.000128715	0.00299892
CG5849	0.746015	0.0001368	0.00317557
NijA	6.56009	0.000141706	0.00324178
CG32280	4.47054	0.000142332	0.00324434
Dro	3.63229	0.000143333	0.00325542
JhI-26	5.4015	0.000151508	0.00342876
CG5126	1.31252	0.000161346	0.00362541
CG41378	1.06688	0.000165028	0.00369498
Efr	4.43543	0.000165806	0.00369929
Charon	7.89214	0.000168284	0.00373539
TfIIA-L	6.16564	0.000168607	0.00373539
CG6712	6.78145	0.000169344	0.0037386
wek	6.21119	0.000175153	0.00385337
AMPdeam	2.98221	0.000179924	0.00393092
Crag	5.43866	0.00018604	0.0040228
CG1773	7.97406	0.000187264	0.00403545
ND-23	2.77875	0.000194854	0.00417054
AttA	5.07731	0.000200836	0.00426963
IM4	2.91198	0.000210157	0.0044231
grau	6.25682	0.000225527	0.00473082
CG11837	1.03455	0.000230664	0.00482256
CG46433	7.14317	0.000242123	0.00504542
GAPcenA	0.848158	0.000245338	0.00509561
mRpL9	5.86127	0.000252139	0.0052197
TM9SF4	7.64076	0.00025342	0.00522907
Plekhm1	0.846865	0.000272848	0.0056116
SerRS	3.77808	0.000275783	0.00565355
Ass	5.71146	0.000278664	0.00569413
CG1513	7.45661	0.00028723	0.00585023
CG1998	6.07098	0.000291603	0.0059202
CG1271	0.657497	0.000294323	0.00593724
eIF2D	5.5424	0.00030078	0.00602896
DEF8	1.21377	0.000312483	0.00624372
Strica	6.94694	0.000325026	0.00645309
CG32163	4.47155	0.000326027	0.00645309
Use1	6.80537	0.000329345	0.00649838
bur	4.45731	0.000339471	0.00667732
CG9302	7.32199	0.000343389	0.00673341
CG14722	5.88024	0.000352125	0.0068621
BomS2	2.66261	0.000351456	0.0068621
nst	5.98028	0.000353814	0.00687379
Herc4	5.22168	0.000360932	0.00699057
CG10208	6.01499	0.000366694	0.00701632
Hel89B	5.38347	0.000366706	0.00701632
BomS3	2.49667	0.000363426	0.00701632
Egm	1.02652	0.000365437	0.00701632
Gyg	5.25259	0.000375453	0.00713218
Fdh	4.39225	0.000382456	0.00720843
CG42268	5.05844	0.000389882	0.00732652
tmod	4.37029	0.00039954	0.00745438
beta4GalNAcTA	0.816161	0.000410124	0.00761625
Ced-12	5.57698	0.000412078	0.00763009
CG8046	5.8216	0.000421134	0.00777498
CG7523	3.71077	0.000447409	0.00818824
Scp1	5.07627	0.000457995	0.00833366
Slik	4.13449	0.000475315	0.00857467
AttB	4.48598	0.000482596	0.00866872
CG17260	5.84544	0.000498651	0.00889402
Acn	5.05218	0.000503448	0.00895129
CG16772	3.41286	0.000504698	0.00895129
Ltn1	4.22559	0.000523033	0.00919897
CG10195	0.608377	0.000551918	0.00962655
Pde9	3.61478	0.00056706	0.00983632
CG3589	1.12079	0.000574382	0.00993602
CG31248	0.762866	0.000587773	0.0101123
CG14253	4.63952	0.000600047	0.0102954
CG10395	5.73052	0.000658008	0.0112288
CNPYb	1.38347	0.000679858	0.0115084
CG12096	0.938013	0.000682408	0.0115207
Sec8	0.817268	0.000685953	0.0115496
DUBAI	4.67958	0.000697653	0.0116843
CG2063	4.92814	0.000725129	0.0121123
CG10445	0.678458	0.000749211	0.0124816
CG17726	1.19735	0.000754294	0.0125332
Sema5c	3.80483	0.000758777	0.0125746
CG8389	5.16686	0.000796776	0.0131354
Mipp2	1.41112	0.000826783	0.0135592
nrv2	4.61751	0.000836508	0.0136739
CG2611	4.4096	0.000845485	0.0137587
Reph	4.05341	0.000856358	0.0138999
kraken	4.84898	0.000887167	0.014363
CG31729	3.15077	0.000890385	0.0143782
bdg	5.58755	0.000893786	0.0143963
Coq6	4.90631	0.000897784	0.0144239
Start1	1.18879	0.000910156	0.0145354
babos	4.8162	0.000932288	0.0146795
Ac76E	4.79525	0.000928813	0.0146795
Mec2	0.883392	0.000945029	0.0148431
EMRE	4.09956	0.000956224	0.0149816
cv-d	3.50911	0.000968881	0.015105
Ide	0.651702	0.000966595	0.015105
Stt3A	4.91135	0.000986432	0.0152833
CG31380	0.604828	0.000988887	0.0152833
CG43085	3.77236	0.00101642	0.0156252
bin3	4.43396	0.00102917	0.0157722
px	4.29505	0.00106981	0.0163554
fau	5.16487	0.00108691	0.016497
mRpL14	0.646795	0.00108633	0.016497
Cyt-b5	1.77819	0.00109262	0.0165439
NK7.1	4.58352	0.00113533	0.0169985
CG42245	1.03842	0.0011361	0.0169985
CG13295	1.001	0.0011359	0.0169985
CG5608	4.3807	0.00114883	0.0171164
CG33178	0.745995	0.0011494	0.0171164
CG11842	4.54261	0.00115598	0.0171737
CG33523	3.72409	0.00116568	0.0172367
CG18343	3.53403	0.00116538	0.0172367
stv	3.92981	0.00119304	0.0175591
Cip4	3.84251	0.00122149	0.017936
Su(Tpl)	3.2565	0.00122527	0.0179498
Itgbn	0.828741	0.00130057	0.0188344
l(2)35Be	0.895883	0.00140285	0.0201309
MEP-1	4.87043	0.00141736	0.0201953
Slh	4.62787	0.00142023	0.0201953
tj	4.30515	0.00142333	0.0201953
SCAR	1.07726	0.0014163	0.0201953
GCC185	6.16721	0.00146906	0.0207509
Ptpa	0.840667	0.00149349	0.0209554
CG8230	3.5313	0.00151337	0.0211404
CG42382	0.612677	0.00151133	0.0211404
CG42662	4.67337	0.00154814	0.0215307
Hmt4-20	3.94607	0.00157254	0.021822
Rint1	4.71109	0.0015792	0.0218649
TRAM	4.34882	0.00159457	0.0219827
Stlk	0.902592	0.00160253	0.0220444
Tig	5.37056	0.00163343	0.0223882
CG5535	1.04909	0.00163461	0.0223882
CG8814	4.42573	0.00170328	0.023256
CG2930	0.677113	0.00170534	0.023256
lt	3.32899	0.00171515	0.0233393
CG42566	0.669922	0.00178089	0.0240268
Mst85C	0.651359	0.00180711	0.0243286
CG7206	1.11844	0.00184783	0.0248238
CG4004	0.660386	0.00185696	0.0248935
bbg	1.39599	0.00187866	0.0250439
Vha36-1	1.62755	0.00193094	0.025453
CG14135	0.752032	0.00195406	0.0256506
CG7407	0.622957	0.00203206	0.0264545
CG18731	1.29612	0.00203736	0.0264689
CG8187	0.656417	0.00212112	0.0273881
Rift	0.76674	0.0021261	0.0273964
CG42514	4.46681	0.00216237	0.0277505
Tsf1	2.51457	0.00219901	0.0281063
Eip74EF	5.51946	0.00221795	0.0282912
eater	0.788168	0.00223483	0.0283918
SREBP	2.20596	0.00228874	0.0289601
CG30080	1.11859	0.00239363	0.0301064
Atx2	3.16829	0.00242192	0.0303413
Hsl	3.74524	0.00245919	0.0307255
CG2641	0.786655	0.00246232	0.0307255
dia	3.85515	0.00247699	0.0308476
CG33111	3.58846	0.0025258	0.0313934
CG30428	0.619883	0.00254179	0.0315302
Ccs	0.708453	0.00255859	0.0316763
by	1.01612	0.00257266	0.0317882
CG4594	1.27252	0.00258991	0.0319388
CG13965	0.613217	0.00262255	0.032153
CG3500	0.9884	0.00263781	0.0322149
CG42524	1.0526	0.00265585	0.0323103
TotX	3.58859	0.00268483	0.0326
CG46456	3.60711	0.00272521	0.0330268
CG14995	0.988208	0.0027632	0.0332791
CG43071	3.38964	0.00283116	0.033792
cdm	3.52224	0.00289604	0.0343904
CG15772	0.692177	0.00289764	0.0343904
lama	3.37711	0.00297599	0.0350641
BomT1	2.71175	0.00306743	0.0359328
Eaf	3.55086	0.00313154	0.036531
Rad51D	0.824108	0.00314164	0.036531
MFS18	0.764051	0.00314154	0.036531
Rcd2	0.859832	0.0032109	0.0371993
CG8891	3.18775	0.00323008	0.037353
qvr	0.705436	0.00325812	0.0375398
CG13284	3.55179	0.00326619	0.0375642
Rbcn-3B	0.759251	0.00330384	0.0378593
CG12643	1.04525	0.00333699	0.0380321
Fdx1	3.40874	0.00335568	0.0380573
Fgop2	1.12017	0.00343024	0.0386759
Apl	3.42269	0.00347441	0.0390345
Kdm2	0.655601	0.00347186	0.0390345
ND-15	1.56046	0.00355215	0.0398371
Sardh	3.28941	0.00359589	0.0401848
Tat	0.711346	0.00364759	0.0404761
CG7148	1.03517	0.00370446	0.0408849
Vps33B	0.632648	0.00371034	0.0408849
Mtk	2.51776	0.00375106	0.0411899
Gnmt	2.33212	0.0038416	0.0418099
Coq8	0.619501	0.00383181	0.0418099
CG32115	0.602291	0.0038379	0.0418099
BomT3	2.2155	0.00386145	0.041892
JTBR	3.05452	0.00388729	0.042028
CG8613	0.965205	0.00388354	0.042028
l(2)37Bb	4.76001	0.00393066	0.0424243
Hnf4	2.41244	0.00396711	0.0425278
Vps29	1.09816	0.00402581	0.0430458
CG8323	0.602328	0.00402915	0.0430458
Hexo1	3.68384	0.00411905	0.0438578
AP-1-2beta	2.95489	0.00413791	0.0439844
ITP	1.30399	0.0041499	0.0440377
CG32694	3.06194	0.00420961	0.0444101
snama	1.20784	0.0042038	0.0444101
Papss	0.944633	0.00422015	0.0444101
CG6024	0.845834	0.00421635	0.0444101
grsm	2.7622	0.00425181	0.0445359
Cap-H2	1.19278	0.00424206	0.0445359
mRpS18B	0.680715	0.00426722	0.0445359
CG13197	1.18727	0.0043128	0.0448616
CG4744	3.59772	0.00455495	0.0467034
GstE8	2.96816	0.00464814	0.0474126
CG8209	2.16903	0.00477742	0.0485743
Apc	0.619991	0.00479963	0.0487216
Smu1	-0.720712	6.65278e-21	1.05014e-17
JMJD7	-0.669895	1.50439e-20	1.89975e-17
CG4896	-0.609176	1.47436e-18	1.32987e-15
swa	-0.620201	1.1421e-17	7.21122e-15
otu	-13.4184	1.89284e-12	3.51511e-10
BEAF-32	-8.73724	1.67587e-09	1.25969e-07
CG14450	-13.4747	6.91081e-09	4.49844e-07
wisp	-7.58355	1.06373e-07	5.64403e-06
Mcm7	-12.2995	1.37997e-07	7.02669e-06
Prosalpha4	-4.44757	3.56409e-07	1.70482e-05
Cbl	-6.0677	1.32031e-06	5.55764e-05
G9a	-5.26385	1.88939e-06	7.69654e-05
CG14647	-6.88693	2.17946e-06	8.82124e-05
Hsp27	-4.09953	2.41696e-06	9.65865e-05
brat	-5.69832	3.67953e-06	0.000143411
CG31109	-0.880784	7.08721e-06	0.000260167
Ptp61F	-5.6166	7.8866e-06	0.000286184
Smr	-4.47807	7.93514e-06	0.0002863
CG14814	-6.86111	1.47648e-05	0.000509427
didum	-10.7319	1.51586e-05	0.00052017
CG33722	-5.39693	2.25824e-05	0.000750449
CG18749	-5.66817	2.51827e-05	0.000823294
CG2875	-1.1075	3.76558e-05	0.00119477
Ggt-1	-7.07961	4.1848e-05	0.00129968
vers	-0.930389	4.8183e-05	0.00144184
Mul1	-7.5618	4.9324e-05	0.00145885
mRpL22	-7.05584	5.41507e-05	0.00156112
CG9393	-6.74824	5.52329e-05	0.0015709
grp	-5.58969	5.89625e-05	0.0016473
Nle	-6.89844	6.14306e-05	0.0017012
CG33181	-5.49457	6.41274e-05	0.00176044
Mob4	-3.68452	6.87773e-05	0.00187181
dhd	-2.6451	7.27016e-05	0.00194201
mRpS10	-5.70759	7.38876e-05	0.00194878
Mal-A1	-5.82689	8.78696e-05	0.00224151
CG10904	-7.07834	8.80414e-05	0.00224151
Coprox	-0.887748	9.93299e-05	0.00244988
escl	-5.95377	0.000121972	0.00290616
piwi	-9.20926	0.000122853	0.00291613
jet	-7.42377	0.000125917	0.00296656
CG4476	-6.37244	0.00012642	0.00296734
Rrp6	-7.51444	0.000127703	0.00298636
CycB3	-1.00515	0.000138745	0.00320892
CG9925	-4.67096	0.000141577	0.00324178
Helz	-5.38346	0.000141581	0.00324178
CG13083	-0.726942	0.00015378	0.00346773
MED31	-5.96135	0.00017905	0.00392541
Paip2	-1.74009	0.000182186	0.00396664
CG9346	-0.990046	0.000183296	0.00397708
bip1	-6.10188	0.000191306	0.00410853
AGO3	-4.41765	0.000197104	0.00420445
row	-6.40345	0.000201585	0.00427116
Pol31	-0.640043	0.000209384	0.00442157
CG44005	-0.876529	0.000292825	0.00592595
RpLP0-like	-6.22538	0.000297661	0.00598545
E(z)	-6.44644	0.000316445	0.00630294
CG32549	-3.40339	0.000368176	0.00702315
Tango10	-3.78252	0.000376151	0.00713218
CG3918	-6.44037	0.000380042	0.00718439
Son	-6.92819	0.000394019	0.00738231
smt3	-1.5267	0.000400227	0.00745438
MESR4	-3.42278	0.000433995	0.00798906
RnrS	-4.70704	0.000443312	0.00813684
msd1	-7.88689	0.000453502	0.00827576
sina	-4.4331	0.000466271	0.00845987
Gdn1	-0.68677	0.000472636	0.00855079
Taf13	-5.46069	0.000491118	0.00878447
CG9215	-0.735741	0.000510072	0.00902127
Tsp42Eb	-8.23481	0.000528438	0.00926822
E(var)3-9	-1.01202	0.000562271	0.00978011
CG16753	-5.8757	0.000583301	0.0100627
CycA	-3.93392	0.00066186	0.0112641
Pnn	-6.19082	0.000666801	0.0113177
Etl1	-5.58445	0.000785944	0.0129907
Csl4	-0.834036	0.000912628	0.0145354
Ns4	-0.858039	0.00091393	0.0145354
wap	-3.91909	0.000931109	0.0146795
Ssdp	-2.95447	0.00107404	0.0163804
dUTPase	-4.66905	0.00109854	0.0165541
CG4733	-0.773116	0.00117444	0.0173258
CCT2	-4.01378	0.00127127	0.0185377
His3.3B	-1.9811	0.00128836	0.0187005
Sf3b5	-3.33216	0.00139882	0.0201187
bru1	-2.53203	0.00144019	0.0203887
CG9922	-3.12121	0.00147266	0.0207554
hid	-4.20219	0.001486	0.0208967
CG1463	-4.40809	0.00153125	0.0213429
dco	-3.55738	0.00158256	0.0218649
mRpL32	-0.732378	0.00175499	0.023779
Set2	-1.34187	0.00176407	0.0238509
Als2	-4.02373	0.00187673	0.0250439
CG1575	-0.813475	0.00190579	0.0253329
Rm62	-2.87762	0.00192779	0.025453
Ice1	-0.694028	0.00192884	0.025453
CG13126	-0.79019	0.00192213	0.025453
CG10055	-3.71525	0.00202904	0.0264545
CG17361	-5.20486	0.00217017	0.027794
CG10053	-4.93953	0.00224094	0.0284122
kuk	-3.47138	0.00230645	0.0291259
CG12007	-4.15293	0.00241764	0.0303413
Set	-3.58962	0.00261042	0.0320867
park	-3.32605	0.00276711	0.0332791
Ubc2	-3.4513	0.00277615	0.0333244
CG1677	-3.7587	0.00279998	0.0335467
CG5728	-1.47593	0.00282314	0.03376
CG4278	-0.617676	0.00292215	0.0346163
r2d2	-3.58861	0.00295431	0.0349317
Uxt	-0.881936	0.00302198	0.0355322
CG31431	-4.09448	0.00316781	0.0367675
SmE	-3.28708	0.00329192	0.0377912
Aos1	-3.18774	0.00333331	0.0380321
epsilonTry	-0.959308	0.00338171	0.0382655
dup	-0.849827	0.00339293	0.0383237
Tmem18	-3.53091	0.00360451	0.04021
COX5A	-2.61378	0.00361599	0.0402669
Df31	-2.60836	0.00364042	0.0404676
mRpS18A	-3.49956	0.00366503	0.0405982
rdx	-2.60529	0.00373028	0.0410331
Rbm13	-3.5446	0.00395734	0.0425278
lok	-3.79237	0.00396537	0.0425278
CG15093	-2.71285	0.00426738	0.0445359
CG6870	-2.98583	0.00425853	0.0445359
CG5589	-0.685522	0.00432459	0.0449103
PPP4R2r	-0.734023	0.00436528	0.0452585
Syt7	-0.824777	0.00446601	0.0461512
Nop60B	-2.11443	0.00455166	0.0467034
CG1910	-2.94173	0.00458233	0.0468169
PTPMT1	-3.41603	0.00488056	0.0494636

## Sheet: Hemocyte_S
Gene symbol	log2FoldChange	p-value	adjusted p-value
Nepl10	1.00919	6.86402e-23	2.19099e-19
CG3700	0.970993	6.17449e-23	2.19099e-19
CG13531	0.838337	6.76252e-21	1.43906e-17
CG31198	0.700848	5.19831e-18	8.2965e-15
CG14907	0.850692	8.49595e-18	1.08476e-14
CG8435	0.685848	2.94713e-17	3.13574e-14
ci	8.57497	2.8029e-10	5.77217e-08
CG10126	5.55793	3.54233e-10	6.65125e-08
Obp18a	5.43912	6.01766e-09	8.35146e-07
CG30002	9.84856	5.74081e-08	6.91497e-06
BomBc3	5.13663	7.20023e-08	8.3575e-06
CG11841	9.98451	1.79103e-07	1.84418e-05
CG10512	7.76373	2.04851e-07	1.97967e-05
S6KL	7.2391	5.63091e-07	4.85954e-05
CG3999	10.9188	5.63292e-07	4.85954e-05
Dbp73D	7.84868	5.95875e-07	5.00535e-05
CG16965	10.2687	6.88229e-07	5.63289e-05
Irp-1A	5.23408	1.0209e-06	8.14678e-05
Rab39	6.658	1.4954e-06	0.000116422
Ctr1A	5.58898	2.04392e-06	0.00015721
ras	7.25645	2.23347e-06	0.000169743
Spn77Ba	5.9047	3.30947e-06	0.000242847
CG9356	6.2085	3.76989e-06	0.000273488
Papst2	8.3826	4.18859e-06	0.000300449
wrd	8.70975	4.50093e-06	0.000317268
Coq3	9.37531	4.52247e-06	0.000317268
CG42668	6.87334	5.10704e-06	0.000350574
GstZ1	7.41764	5.48124e-06	0.000372258
Spn28Dc	9.07601	6.40401e-06	0.000430349
Nep4	8.74127	6.54677e-06	0.00043536
CG3008	7.28294	7.60063e-06	0.000495127
bchs	8.66465	8.73564e-06	0.000552162
Pitslre	5.61326	1.01175e-05	0.000633239
cher	5.85693	1.0485e-05	0.000638051
yuri	6.7649	1.04943e-05	0.000638051
CG10376	6.17701	1.03626e-05	0.000638051
Efr	5.44198	1.08777e-05	0.000652059
CG42672	5.83127	1.09289e-05	0.000652059
CG30010	6.85805	1.1918e-05	0.000704486
CG2145	5.32416	1.33504e-05	0.000774809
CecC	7.52733	1.69357e-05	0.000974032
CG31955	5.71314	1.83642e-05	0.00104676
Tep4	3.49325	1.89499e-05	0.00107058
DENR	7.80351	2.16775e-05	0.00121394
AMPdeam	3.4803	2.23985e-05	0.00124341
ZnT41F	6.19492	2.3259e-05	0.00128005
Rbcn-3A	5.58395	2.4742e-05	0.00133858
CG9302	9.12528	2.46686e-05	0.00133858
px	6.25066	2.59607e-05	0.00139271
Tig	8.05187	2.64145e-05	0.00140525
Ass	7.10289	2.89252e-05	0.0015261
CG8230	5.28382	3.03503e-05	0.00156566
Mtch	6.91163	3.04106e-05	0.00156566
chico	8.30876	3.35217e-05	0.00169843
CG42255	6.02085	3.89797e-05	0.00194411
CG5126	9.14307	3.98495e-05	0.00197209
CG6712	7.54082	4.30676e-05	0.00211495
Ugt301D1	8.56751	5.09852e-05	0.00246583
CG30022	6.84563	5.18149e-05	0.00248711
Amacr	8.54332	5.27553e-05	0.00251336
Sid	6.32572	5.38361e-05	0.00254585
Dro	3.90031	5.96349e-05	0.0027789
dop	5.1223	6.07566e-05	0.00281065
CG9646	5.29245	6.52352e-05	0.00297473
Tsf1	3.62135	6.69041e-05	0.00302919
CG10352	7.59029	6.91931e-05	0.00311077
Use1	7.77326	7.31957e-05	0.0032677
Cyp12c1	8.10712	8.08058e-05	0.00355768
Plap	8.38802	8.36234e-05	0.00365652
Cortactin	5.12646	8.55593e-05	0.00369061
Jafrac2	5.91411	8.62376e-05	0.0036949
PGRP-LF	7.53428	8.85995e-05	0.0037708
eIF2D	6.21997	9.41847e-05	0.00395576
rgn	7.02435	9.39918e-05	0.00395576
CG7720	5.06106	9.59014e-05	0.00400153
Ranbp9	5.5541	9.68395e-05	0.00401444
CG32280	4.55761	0.000113027	0.00465525
Ugt317A1	5.13955	0.000120466	0.00492983
Adf1	7.87879	0.000125281	0.00509424
Hmgcl	5.89091	0.000134948	0.00545257
MED17	8.47175	0.00013657	0.00548341
CG1773	8.15083	0.00014655	0.00581102
Rbsn-5	6.99081	0.000146126	0.00581102
koko	7.82544	0.000147879	0.00582752
su(w[a])	7.46015	0.000163283	0.00635607
SppL	5.28707	0.00016996	0.00649715
smid	5.64545	0.000169749	0.00649715
CG5849	0.741075	0.000177713	0.00673127
CG3907	8.18954	0.000179464	0.00673127
CG6024	0.94796	0.000179715	0.00673127
CG15117	0.860638	0.000183734	0.00681952
Glg1	7.73173	0.000188584	0.00695908
CG9498	1.19578	0.000206949	0.0075929
Cyp9b1	6.27113	0.000223307	0.00798747
CG4594	7.83897	0.000221474	0.00798747
CG6724	6.96596	0.000222926	0.00798747
Sirt1	3.6952	0.000219341	0.00798747
CG17233	8.18535	0.000223959	0.00798747
CG1233	7.80029	0.0002265	0.00803319
pygo	7.82155	0.000230427	0.00812732
AttD	5.37366	0.000235078	0.00824581
Herc4	5.46616	0.000238116	0.00830672
Membrin	0.867014	0.000253177	0.00878415
ND-15	2.03424	0.000265144	0.00913516
Ac76E	5.56836	0.000274084	0.00935698
cert	4.91372	0.000278918	0.00947135
CG9515	7.49395	0.000281995	0.00947502
Tat	0.780708	0.000280946	0.00947502
Sp212	7.27624	0.000290967	0.00962451
ND-42	3.91178	0.000288361	0.00962451
TfIIA-L	5.81791	0.00029096	0.00962451
CG10208	6.15698	0.000298827	0.00983357
l(2)37Bb	6.96515	0.000303358	0.0098808
Dyb	5.77467	0.000317777	0.0101944
bur	4.45288	0.000339435	0.0108348
jigr1	4.79417	0.000349125	0.0110886
Nepl12	5.80101	0.000351435	0.0110941
Sardh	5.21712	0.000354511	0.0110941
Mec2	0.91103	0.000359872	0.0112069
CG30345	5.94601	0.000372574	0.0115462
lt	4.06367	0.000384776	0.0118667
Slmap	3.56585	0.000390151	0.0119746
pdgy	4.45857	0.00042135	0.012809
Ccs	0.739605	0.000434873	0.0130542
Sodh-2	0.712726	0.000456383	0.0135514
kraken	5.37503	0.000454984	0.0135514
Reph	4.3569	0.000464903	0.0136933
TM9SF4	7.15461	0.000465451	0.0136933
CG43085	4.15454	0.000479358	0.0139736
GM130	6.81165	0.000489023	0.0141906
CG31248	0.76686	0.000499614	0.0143029
Drs	3.08917	0.000496432	0.0143029
Hnf4	3.17688	0.000524909	0.0148275
MEP-1	5.65818	0.000534008	0.0149635
Cyp4d8	0.754183	0.000534409	0.0149635
Tfb1	4.96845	0.000551098	0.0152677
babos	5.24897	0.000551445	0.0152677
Papss	1.06252	0.000558479	0.0153678
CG42245	1.09074	0.00057093	0.015643
CG11842	5.01354	0.000590668	0.0161146
CG18324	7.23291	0.000607886	0.0164438
CG32163	4.15318	0.000607876	0.0164438
CecA2	5.69493	0.000615099	0.0165687
CG3534	4.16833	0.000634443	0.0169021
Start1	1.23187	0.000638065	0.0169021
CG5903	0.870203	0.000643201	0.0169678
Cadps	5.50934	0.000649104	0.017053
Hexo1	5.25947	0.000659378	0.0172519
CG17726	1.20867	0.000680023	0.0177194
by	1.13833	0.000689724	0.0178267
Nepl15	4.64409	0.000697329	0.0178785
CG10444	4.20815	0.000696836	0.0178785
CG8206	2.39481	0.00072135	0.0182695
CG7322	4.00138	0.000725539	0.0182695
wde	6.2268	0.000724474	0.0182695
mRpL9	5.11773	0.00073903	0.0184901
LeuRS	0.82924	0.000741458	0.0184901
Galphai	2.82056	0.000749374	0.0186148
SRPK	3.39254	0.000765536	0.0188694
CG6912	0.981436	0.000770634	0.018922
Ilp6	5.09476	0.000781649	0.019046
GAPcenA	0.825189	0.000781481	0.019046
Stt3A	5.07693	0.000797264	0.0192822
IM18	3.16071	0.000797386	0.0192822
tmod	3.98778	0.00081709	0.0196842
CG2611	4.41871	0.000833425	0.0200022
Ntan1	4.62328	0.000855414	0.0204531
wkd	1.08868	0.000886811	0.0210461
Charon	6.55469	0.00088459	0.0210461
CG11236	3.76922	0.000935876	0.0220466
Itgbn	0.834981	0.00093943	0.022049
CG12129	4.60488	0.000986307	0.0229802
DUBAI	4.43411	0.000993652	0.0230672
bin3	4.45002	0.00100015	0.0231339
TotM	2.90236	0.00101284	0.0233428
DEF8	1.11782	0.00101649	0.0233428
CG11334	4.22422	0.00105261	0.0237461
snama	5.24353	0.00104374	0.0237461
Slh	4.87538	0.00105265	0.0237461
CG13284	4.51927	0.00104839	0.0237461
Ctl2	3.33345	0.00106454	0.0239296
EMRE	4.02198	0.00107955	0.0241819
NijA	5.08027	0.00108666	0.024256
fidipidine	7.80449	0.0011072	0.0246285
tsu	4.12779	0.0011296	0.0248669
BomS5	2.50605	0.00112475	0.0248669
CG1271	0.643424	0.00112654	0.0248669
CG1998	4.99582	0.00116726	0.0254326
nst	5.00794	0.00116614	0.0254326
Ltn1	3.79216	0.00116263	0.0254326
dind	0.631881	0.00120042	0.0260662
CG5287	3.8628	0.00122828	0.0265808
AkhR	4.20178	0.00124209	0.0267889
Dhap-at	5.3544	0.00125488	0.026883
CG44251	0.806494	0.00125451	0.026883
CG18731	1.50889	0.0012686	0.027086
CG13085	6.53934	0.00128738	0.0273955
smp-30	4.42046	0.0013295	0.0281044
Cip4	3.78494	0.00133604	0.0281494
AP-1-2beta	3.66599	0.00134256	0.0281619
tj	4.34454	0.00134545	0.0281619
Mipp2	1.27768	0.00136347	0.0284456
Plekhm1	0.807142	0.00136803	0.0284479
sle	3.87321	0.00137621	0.0285251
CG41378	0.976673	0.00138915	0.0287
Ldh	3.65527	0.00147264	0.0302293
Bap55	4.82829	0.00156231	0.0319672
CG4004	0.66327	0.00159736	0.0324762
CG10332	2.79558	0.00159597	0.0324762
CG11837	0.930729	0.00172111	0.0346612
CG14722	4.57566	0.00173441	0.0348191
Sema5c	3.36449	0.00176448	0.0353117
Ten-m	2.45438	0.00177411	0.0353936
CG13917	2.4879	0.00179565	0.0357117
CG17111	0.986307	0.00184216	0.036513
CG4069	7.14072	0.00185972	0.0366434
swm	3.87395	0.00187521	0.036835
CG13086	3.31198	0.00190702	0.0373449
Dhfr	4.15721	0.00193542	0.0375553
Mct1	3.76095	0.00194853	0.0376952
CG42524	1.07764	0.00198169	0.0381057
Pat1	3.04989	0.00199696	0.0382091
Crag	3.9294	0.00199904	0.0382091
CG9934	4.05281	0.00202645	0.0386175
CG3589	1.03352	0.00205726	0.0390879
CNPYb	1.16053	0.00208663	0.0395283
Egm	0.93991	0.00214138	0.0403261
CG3939	3.63861	0.00218251	0.0406306
Sil1	0.995606	0.00218869	0.0406306
CG10395	1.39071	0.00218918	0.0406306
lama	3.60138	0.00218937	0.0406306
PGRP-SB1	3.33386	0.00223235	0.0413082
NijB	3.9414	0.00226144	0.0417255
CG3520	0.615915	0.00226934	0.0417507
Hsepi	4.54794	0.00231541	0.042354
JhI-26	3.72893	0.00235072	0.0428771
CG1513	5.54875	0.00236407	0.0429391
CG46433	5.27033	0.00236757	0.0429391
CG8323	0.609911	0.00243341	0.0440083
Eps-15	4.44873	0.00246162	0.0443926
Pink1	3.32797	0.0024774	0.0445514
CG46313	5.31484	0.0025142	0.0450861
et	1.08548	0.00252847	0.0450887
Sur-8	3.56626	0.00252449	0.0450887
CG7148	1.07756	0.00257114	0.0455949
TBC1d7	0.665686	0.00261853	0.0461584
l(2)35Be	0.871745	0.00262461	0.0461584
Cyp4ac1	3.6929	0.00263291	0.0461772
Bdbt	0.630231	0.00268538	0.0468982
Stlk	0.877116	0.00268871	0.0468982
CG14985	1.14089	0.00278039	0.0483651
Sox102F	2.96098	0.00281174	0.0485693
Sec8	0.782238	0.00281239	0.0485693
CG4592	3.09856	0.00281526	0.0485693
CG10973	0.804738	0.00285635	0.0490186
CG9467	3.25483	0.00286989	0.0491189
CG12643	1.06134	0.00288788	0.0492947
SCAR	1.02464	0.00291471	0.049488
eater	0.782285	0.0029284	0.0495886
CG8157	1.48312	0.00295375	0.0498855
CG46314	-4.36935	1.34722e-06	0.000106181
CG13126	-0.82808	2.53423e-06	0.000190336
Lsp1gamma	-1.04496	7.77724e-06	0.000501514
Nup214	-0.685269	3.21168e-05	0.00164027
Syx1A	-5.1194	3.82485e-05	0.00192267
cdc14	-5.13783	5.64776e-05	0.00265112
CG18600	-1.15716	6.18154e-05	0.00283906
vers	-7.67982	8.00472e-05	0.00354876
DnaJ-1	-4.21035	8.49005e-05	0.00368711
aay	-3.78265	0.000148953	0.00583385
His3.3B	-2.38314	0.000180302	0.00673127
CG2694	-8.63034	0.000301077	0.00985678
CG4733	-0.782462	0.000309447	0.010028
dhd	-2.30335	0.000354163	0.0110941
Ranbp16	-0.9337	0.000392148	0.0119783
fln	-0.674715	0.000498296	0.0143029
mRpS35	-0.621523	0.000515437	0.0146665
CTCF	-5.57349	0.000516912	0.0146665
tst	-5.77422	0.00055245	0.0152677
wds	-5.515	0.000637525	0.0169021
Larp4B	-2.54719	0.000689476	0.0178267
p23	-1.88389	0.000714976	0.0182576
CG33332	-0.893245	0.000765191	0.0188694
Fas3	-3.45512	0.000925392	0.0218804
CG2841	-5.30202	0.00102987	0.0235653
msd1	-4.99377	0.00129625	0.0274925
Mlp84B	-4.9375	0.00139635	0.0287559
CG5708	-3.85629	0.00193033	0.0375553
sprt	-0.821209	0.00196811	0.0379589
smt3	-1.2759	0.00254709	0.0452942
Rel	-3.86169	0.00289575	0.0492972
